# Supplementary material for: 4-[5-(4-Fluoro­phen­yl)-1H-imidazol-4-yl]pyridine
Source: Acta Crystallogr Sect E Struct Rep Online. 2009 Feb 21;65(Pt 3):o573. doi: 10.1107/S1600536809005650 (PMC2968498; doi:10.1107/S1600536809005650)
Supplement: Supplementary file 2 [file e-65-0o573-Isup2.hkl]

# 
# h,k,l, Fc-squared, Fo-squared, sigma(Fo-squared) and status flag 
# 
data_I
_shelx_title ' pk03089 in P b c a' 
_shelx_refln_list_code          4 
_shelx_F_calc_maximum      255.79 
_exptl_crystal_F_000       992.00 
_reflns_d_resolution_high  0.8226 
 
loop_ 
 _symmetry_equiv_pos_as_xyz 
 'x, y, z' 
 '-x+1/2, -y, z+1/2' 
 'x+1/2, -y+1/2, -z' 
 '-x, y+1/2, -z+1/2' 
 '-x, -y, -z' 
 'x-1/2, y, -z-1/2' 
 '-x-1/2, y-1/2, z' 
 'x, -y-1/2, z-1/2' 
 
_cell_length_a     9.2168 
_cell_length_b     8.1064 
_cell_length_c    30.6650 
_cell_angle_alpha  90.000 
_cell_angle_beta   90.000 
_cell_angle_gamma  90.000 
 
_shelx_F_squared_multiplier     1.000 
 
loop_ 
 _refln_index_h 
 _refln_index_k 
 _refln_index_l 
 _refln_F_squared_calc 
 _refln_F_squared_meas 
 _refln_F_squared_sigma 
 _refln_observed_status 
   2   0   0    25550.65    16160.28    176.23 o 
   4   0   0      504.21      408.55     14.55 o 
   6   0   0      201.01      160.94     12.38 o 
   8   0   0      211.43      153.38     15.24 o 
  10   0   0     2599.87     2719.81     66.47 o 
   2   1   0    45051.88    35941.13    376.63 o 
   4   1   0     7040.64     6065.61     89.31 o 
   6   1   0        5.49       10.11      4.73 o 
   8   1   0     2660.14     2302.62     64.53 o 
  10   1   0      319.13      269.36     16.35 o 
   0   2   0    62116.56   116546.62   1583.01 o 
   2   2   0     4823.95     5311.63     73.36 o 
   4   2   0      434.83      429.36     16.02 o 
   6   2   0        4.43        2.48      8.23 o 
   8   2   0       79.22       70.85     10.34 o 
  10   2   0      750.74      896.60     29.18 o 
   2   3   0        0.37       15.26      4.76 o 
   4   3   0     2232.71     2429.79     54.48 o 
   6   3   0     1219.23     1222.68     35.99 o 
   8   3   0      155.96      161.87     14.69 o 
  10   3   0        2.19        7.60      5.30 o 
   0   4   0      520.57      850.22     23.33 o 
   2   4   0     3358.55     4193.60     74.00 o 
   4   4   0      308.46      359.49     17.92 o 
   6   4   0      371.00      436.26     21.80 o 
   8   4   0      199.98      203.33     15.92 o 
  10   4   0      251.55      302.42     14.44 o 
   2   5   0      367.91      499.08     20.45 o 
   4   5   0        0.08        0.00      7.41 o 
   6   5   0      157.20      141.38     15.62 o 
   8   5   0      628.91      713.52     28.14 o 
   0   6   0      657.75     1100.97     33.75 o 
   2   6   0      356.93      449.68     21.94 o 
   4   6   0      114.93      121.26     13.16 o 
   6   6   0        3.56        3.00     10.60 o 
   8   6   0       96.44      120.07     10.70 o 
   2   7   0      846.04      869.62     32.09 o 
   4   7   0      142.99      120.58     13.14 o 
   6   7   0      657.70      616.17     24.54 o 
   0   8   0     1033.80     1049.17     35.52 o 
   2   8   0       83.47       70.71     10.69 o 
   4   8   0      215.32      180.42     13.37 o 
   6   8   0       73.96       72.06      8.09 o 
   2   9   0      264.85      219.56     13.59 o 
   4   9   0      424.91      366.17     15.74 o 
   1   1   1      205.57      200.32      6.46 o 
   2   1   1     2021.17     1703.79     30.32 o 
   3   1   1      189.07      181.32      8.81 o 
   4   1   1     1792.44     1519.46     36.45 o 
   5   1   1       64.10       70.97      8.61 o 
   6   1   1      195.81      191.81     13.23 o 
   7   1   1      114.20       96.53     10.36 o 
   8   1   1      213.26      216.25     16.57 o 
   9   1   1       91.17       87.66     12.09 o 
  10   1   1       29.34       23.47      9.33 o 
  11   1   1        0.05        7.36      5.52 o 
   0   2   1     5508.92    10770.13    124.12 o 
   1   2   1     3298.04     4813.46     64.79 o 
   2   2   1    10019.96    11105.20    133.02 o 
   3   2   1       10.63       12.42      4.42 o 
   4   2   1      164.46      150.30      9.98 o 
   5   2   1       79.38       62.64      8.02 o 
   6   2   1      595.56      570.95     23.55 o 
   7   2   1      172.56      175.10     15.48 o 
   8   2   1        2.50        7.81      8.42 o 
   9   2   1      101.20       85.88     10.44 o 
  10   2   1       77.97       83.58     10.30 o 
   1   3   1     6006.58     8171.96    106.90 o 
   2   3   1       19.30       32.40      5.61 o 
   3   3   1      662.79      726.31     21.21 o 
   4   3   1      805.46      789.97     24.31 o 
   5   3   1      878.73      896.55     27.93 o 
   6   3   1      580.53      516.89     23.28 o 
   7   3   1       96.40       57.65     11.24 o 
   8   3   1       49.73       44.61      8.87 o 
   9   3   1        3.96        8.38      5.35 o 
  10   3   1        3.45        6.20      5.97 o 
   0   4   1     7696.60    14445.79    179.59 o 
   1   4   1     1232.27     2050.02     45.89 o 
   2   4   1       39.59       53.32      7.22 o 
   3   4   1       63.65       62.92      8.43 o 
   4   4   1      464.73      534.03     21.54 o 
   5   4   1      529.64      524.13     23.08 o 
   6   4   1      489.84      489.54     23.95 o 
   7   4   1     1358.46     1421.56     41.84 o 
   8   4   1      140.49      137.78     13.18 o 
   9   4   1        9.59        7.39      7.98 o 
  10   4   1      170.69      227.92     12.50 o 
   1   5   1     3757.56     5562.34     95.42 o 
   2   5   1      188.14      242.42     15.40 o 
   3   5   1     2400.15     2934.90     67.47 o 
   4   5   1       43.75       67.75      9.01 o 
   5   5   1      221.44      207.57     16.33 o 
   6   5   1      653.11      663.71     28.28 o 
   7   5   1       12.00       -1.51     11.03 o 
   8   5   1       14.75        9.30      9.85 o 
   9   5   1      399.63      457.59     19.15 o 
   0   6   1      255.98      345.34     19.19 o 
   1   6   1       19.10       25.02      7.79 o 
   2   6   1      240.97      321.65     18.39 o 
   3   6   1       14.00        8.71     10.67 o 
   4   6   1       72.20       80.87     11.72 o 
   5   6   1       96.09       91.73     12.61 o 
   6   6   1      153.92      170.82     14.69 o 
   7   6   1     2225.05     2237.37     61.34 o 
   8   6   1       30.38       25.08      6.62 o 
   1   7   1       50.45       70.10     10.72 o 
   2   7   1       41.81       44.06      9.78 o 
   3   7   1      256.96      312.83     19.07 o 
   4   7   1      217.33      241.10     17.30 o 
   5   7   1       76.55       84.27     12.80 o 
   6   7   1      128.35      164.81     13.75 o 
   7   7   1      141.75      168.16     12.05 o 
   0   8   1        3.86       13.92      6.60 o 
   1   8   1       88.71      130.49     12.88 o 
   2   8   1      119.40      121.97     12.16 o 
   3   8   1        1.63       -2.77      8.78 o 
   4   8   1        0.66        3.83      7.97 o 
   5   8   1        7.86        6.60      7.62 o 
   6   8   1       36.24       37.65      6.41 o 
   1   9   1      260.36      252.25     15.36 o 
   2   9   1        0.08        4.31      6.29 o 
   3   9   1        1.02        2.58      5.40 o 
   4   9   1       76.30       67.31      7.12 o 
   0   0   2     1174.07      872.20     12.56 o 
   1   0   2     8047.04     5359.44     61.77 o 
   2   0   2       45.25       18.10      3.67 o 
   3   0   2        7.34       12.68      4.47 o 
   4   0   2        5.83       14.55      5.26 o 
   5   0   2      329.51      284.72     14.36 o 
   6   0   2     1630.97     1343.40     41.96 o 
   7   0   2      103.59      104.93     11.38 o 
   8   0   2      151.61      144.26     13.80 o 
   9   0   2        4.80        1.54      6.70 o 
  10   0   2      355.17      379.47     20.38 o 
  11   0   2       71.82       84.11      8.10 o 
   1   1   2     1109.76      955.34     18.36 o 
   2   1   2     1257.35      952.68     21.51 o 
   3   1   2     1032.93      795.46     22.34 o 
   4   1   2     1219.91     1011.80     29.16 o 
   5   1   2     2414.16     2196.85     50.57 o 
   6   1   2       27.86       32.92      7.19 o 
   7   1   2      102.63       78.03     11.27 o 
   8   1   2      204.78      199.80     16.24 o 
   9   1   2     1014.04      948.47     33.80 o 
  10   1   2        0.00       -3.76      8.94 o 
  11   1   2      105.95       92.30      8.57 o 
   0   2   2     5781.26     9575.96    112.48 o 
   1   2   2     7259.77     9392.47    112.01 o 
   2   2   2     5643.19     5777.88     78.61 o 
   3   2   2     1680.67     1629.93     36.25 o 
   4   2   2        1.76        4.04      5.52 o 
   5   2   2       23.98       24.40      6.22 o 
   6   2   2        3.80        5.82      5.46 o 
   7   2   2      807.15      734.16     28.78 o 
   8   2   2      285.71      254.31     18.36 o 
   9   2   2       12.52       31.52      7.76 o 
  10   2   2        0.00       -7.91      7.91 o 
   1   3   2      851.89     1282.08     30.53 o 
   2   3   2        0.05        1.99      4.14 o 
   3   3   2      709.43      894.99     23.79 o 
   4   3   2     2416.64     2673.99     57.63 o 
   5   3   2      712.55      678.15     24.76 o 
   6   3   2        7.39        1.35      8.26 o 
   7   3   2      109.66      130.68     13.32 o 
   8   3   2       76.91       78.80     10.39 o 
   9   3   2      419.85      426.73     21.82 o 
  10   3   2       43.76       64.35      8.52 o 
   0   4   2     1673.41     3089.65     58.57 o 
   1   4   2      431.64      738.25     21.70 o 
   2   4   2      621.76      756.33     23.05 o 
   3   4   2      669.31      829.77     25.53 o 
   4   4   2       34.75       37.58      7.33 o 
   5   4   2       59.25       83.58     10.77 o 
   6   4   2      526.90      458.13     23.14 o 
   7   4   2      933.96      945.52     33.48 o 
   8   4   2       75.48       82.10     10.82 o 
   9   4   2       61.43       64.61     10.27 o 
  10   4   2       10.93       12.97      4.95 o 
   1   5   2      126.01      240.96     13.92 o 
   2   5   2     1290.93     1750.08     48.75 o 
   3   5   2       74.40       92.44     11.05 o 
   4   5   2      200.21      232.93     16.30 o 
   5   5   2      525.39      622.99     26.67 o 
   6   5   2      327.35      337.68     20.75 o 
   7   5   2       17.92       10.08      9.13 o 
   8   5   2       41.25       41.46      8.05 o 
   9   5   2      139.46      145.42     12.21 o 
   0   6   2     3335.60     4996.11     96.37 o 
   1   6   2       34.43       51.11      9.72 o 
   2   6   2        5.63        5.56      7.19 o 
   3   6   2       50.95       83.40      9.63 o 
   4   6   2      147.04      175.10     15.34 o 
   5   6   2        6.69       14.43      6.36 o 
   6   6   2       84.84       95.75     10.69 o 
   7   6   2       28.39       32.80      8.73 o 
   8   6   2       18.14       22.86      6.01 o 
   1   7   2      396.51      542.00     25.23 o 
   2   7   2       11.85       28.70      8.21 o 
   3   7   2       45.05       49.39      9.44 o 
   4   7   2       13.57       14.17      8.35 o 
   5   7   2      476.62      456.64     22.37 o 
   6   7   2      501.49      479.00     22.51 o 
   7   7   2        7.13        7.98      6.10 o 
   0   8   2      183.05      228.44     17.58 o 
   1   8   2        2.81       -4.43      8.50 o 
   2   8   2       38.43       43.47      7.31 o 
   3   8   2      106.84       75.63     11.46 o 
   4   8   2       14.95        6.36      8.71 o 
   5   8   2       38.30       34.29      6.41 o 
   6   8   2       79.21       73.58      8.99 o 
   1   9   2      817.82      818.76     27.41 o 
   2   9   2       75.73       67.18      9.23 o 
   3   9   2       98.44       72.56      9.04 o 
   4   9   2       68.52       50.20      7.26 o 
   1   1   3     1050.56      983.41     19.40 o 
   2   1   3     8097.19     6520.07     82.17 o 
   3   1   3     1470.48     1154.76     27.83 o 
   4   1   3       13.06       32.35      6.06 o 
   5   1   3     2188.40     1815.26     45.42 o 
   6   1   3       62.16       72.70      9.18 o 
   7   1   3      484.75      423.25     21.58 o 
   8   1   3      245.53      213.62     16.71 o 
   9   1   3       17.09       27.40      7.67 o 
  10   1   3       69.54       69.55      9.32 o 
  11   1   3       73.33       89.88      8.23 o 
   0   2   3    65429.14    95557.54   1390.84 o 
   1   2   3       10.70       25.73      4.49 o 
   2   2   3     1877.15     1979.58     37.58 o 
   3   2   3       15.00       17.53      5.52 o 
   4   2   3       26.50       26.17      5.84 o 
   5   2   3        6.51       -4.10      7.26 o 
   6   2   3      492.78      456.22     20.78 o 
   7   2   3      514.74      504.38     23.22 o 
   8   2   3      364.49      331.59     19.90 o 
   9   2   3       51.01       60.86     10.03 o 
  10   2   3      179.12      205.74     14.22 o 
   1   3   3      693.86      901.95     25.46 o 
   2   3   3     1310.35     1567.39     36.47 o 
   3   3   3       13.68       19.24      5.07 o 
   4   3   3      853.60      849.51     25.54 o 
   5   3   3      387.48      402.40     19.27 o 
   6   3   3      844.78      732.76     27.76 o 
   7   3   3      189.21      188.89     16.42 o 
   8   3   3        0.98        8.28      7.76 o 
   9   3   3        1.87        5.54      8.07 o 
  10   3   3       52.40       60.98      8.64 o 
   0   4   3      274.41      570.50     19.50 o 
   1   4   3      316.37      478.29     17.80 o 
   2   4   3     3299.79     4869.67     82.38 o 
   3   4   3      757.69      920.67     27.15 o 
   4   4   3      147.68      148.45     11.91 o 
   5   4   3       33.04       27.43      7.57 o 
   6   4   3     1146.08     1230.11     37.72 o 
   7   4   3       11.95       21.75      8.97 o 
   8   4   3      153.48      171.57     14.39 o 
   9   4   3       35.35       32.47      7.36 o 
  10   4   3       80.57      105.54      9.01 o 
   1   5   3      220.46      348.87     16.94 o 
   2   5   3      779.83     1075.55     31.21 o 
   3   5   3       60.63       73.15      9.06 o 
   4   5   3     1098.83     1256.57     37.04 o 
   5   5   3      386.92      399.52     22.34 o 
   6   5   3     2134.03     2266.08     64.58 o 
   7   5   3        0.31       -1.51      9.66 o 
   8   5   3      118.07      121.87     12.61 o 
   9   5   3        0.03       -3.88      6.88 o 
   0   6   3      661.88      877.17     30.58 o 
   1   6   3      211.01      309.23     18.10 o 
   2   6   3      213.00      284.10     17.44 o 
   3   6   3        8.57        7.31      8.64 o 
   4   6   3      215.58      230.22     16.61 o 
   5   6   3       21.13       21.65      6.91 o 
   6   6   3      487.93      458.51     23.15 o 
   7   6   3      126.09      113.67     12.90 o 
   8   6   3      208.38      178.25     13.16 o 
   1   7   3      439.10      523.49     24.57 o 
   2   7   3        0.08       14.36      5.80 o 
   3   7   3       72.44       82.28     11.93 o 
   4   7   3      203.14      209.03     15.88 o 
   5   7   3       92.16      104.65     12.00 o 
   6   7   3       13.79        1.25      8.78 o 
   7   7   3        8.87        4.94      7.59 o 
   0   8   3     1167.26     1176.65     37.55 o 
   1   8   3      129.53      124.95     12.85 o 
   2   8   3       40.64       37.53      8.68 o 
   3   8   3       15.27       22.03      6.75 o 
   4   8   3       69.68       71.47     10.15 o 
   5   8   3       21.73       15.90      7.22 o 
   6   8   3       16.99        6.70      7.20 o 
   1   9   3        0.80        2.25      5.73 o 
   2   9   3      221.90      198.22     14.08 o 
   3   9   3       12.30        0.95      7.07 o 
   4   9   3       15.23       16.85      5.96 o 
   0   0   4     3231.09     2424.68     32.18 o 
   1   0   4      114.27       74.66      4.43 o 
   2   0   4      372.38      303.01      9.49 o 
   3   0   4     3885.38     2899.07     48.73 o 
   4   0   4      798.29      665.67     19.60 o 
   5   0   4     1454.99     1119.86     34.72 o 
   6   0   4      321.73      306.49     16.82 o 
   7   0   4        7.32        7.05      8.35 o 
   8   0   4      217.22      242.73     17.25 o 
   9   0   4      963.77      794.93     30.48 o 
  10   0   4      193.97      219.97     14.48 o 
  11   0   4        9.43        5.51      6.72 o 
   1   1   4     2837.35     2460.46     36.70 o 
   2   1   4       37.27       32.33      4.14 o 
   3   1   4     3255.95     2433.06     44.33 o 
   4   1   4      197.04      158.53     10.36 o 
   5   1   4       50.07       69.67      8.49 o 
   6   1   4      789.28      722.40     25.39 o 
   7   1   4       54.67       54.21      7.91 o 
   8   1   4      776.36      589.74     25.89 o 
   9   1   4        2.73       -9.09     10.51 o 
  10   1   4        2.86       -6.15      6.84 o 
  11   1   4       80.98       66.83      7.43 o 
   0   2   4    28974.55    40455.78    424.12 o 
   1   2   4     1887.62     2299.70     39.23 o 
   2   2   4     4323.50     4292.82     64.08 o 
   3   2   4       79.13       54.43      6.08 o 
   4   2   4     2034.81     1801.18     43.12 o 
   5   2   4      156.44      107.68     11.07 o 
   6   2   4      852.58      857.20     28.85 o 
   7   2   4      933.22      799.86     30.36 o 
   8   2   4       52.89       54.24     10.13 o 
   9   2   4      218.14      199.16     15.62 o 
  10   2   4      217.49      215.47     14.63 o 
   1   3   4     1485.98     2103.64     41.77 o 
   2   3   4     6706.83     8942.48    119.30 o 
   3   3   4     8721.61    10473.98    140.05 o 
   4   3   4      544.53      579.28     21.06 o 
   5   3   4      273.48      327.83     17.46 o 
   6   3   4      608.61      622.79     25.41 o 
   7   3   4     1112.18     1105.47     36.21 o 
   8   3   4      576.05      650.24     27.33 o 
   9   3   4      492.15      466.22     22.57 o 
  10   3   4       38.62       42.07      7.93 o 
   0   4   4     4911.20     7989.48    113.95 o 
   1   4   4     1290.17     1871.18     44.25 o 
   2   4   4      496.83      696.77     22.48 o 
   3   4   4      163.98      219.33     13.09 o 
   4   4   4     1339.01     1416.02     43.54 o 
   5   4   4       61.41       56.21      8.35 o 
   6   4   4      177.11      187.29     14.79 o 
   7   4   4     1784.74     1692.10     46.91 o 
   8   4   4        2.41       -1.47      7.93 o 
   9   4   4        0.02        2.41      6.82 o 
  10   4   4       30.38       32.38      6.58 o 
   1   5   4      464.34      667.85     24.07 o 
   2   5   4      603.87      829.42     27.59 o 
   3   5   4       76.42      110.78     11.12 o 
   4   5   4       62.13       73.43     10.65 o 
   5   5   4     1733.34     1923.41     57.93 o 
   6   5   4       68.41       71.35     11.48 o 
   7   5   4        0.90        9.02      5.77 o 
   8   5   4       30.89       34.76      7.88 o 
   9   5   4        7.90        8.94      4.52 o 
   0   6   4      221.49      296.50     17.30 o 
   1   6   4      701.47      939.31     31.86 o 
   2   6   4        0.79        5.63      6.60 o 
   3   6   4      152.40      184.87     14.60 o 
   4   6   4       68.40       95.58     10.81 o 
   5   6   4      144.46      140.10     14.50 o 
   6   6   4       55.24       63.40     11.05 o 
   7   6   4       38.16       62.92      8.85 o 
   8   6   4       99.46      102.73      9.89 o 
   1   7   4      664.69      753.10     29.16 o 
   2   7   4        0.00        1.54      8.57 o 
   3   7   4      228.38      219.95     16.40 o 
   4   7   4      190.54      196.33     16.57 o 
   5   7   4      522.41      502.13     23.31 o 
   6   7   4       16.36       21.53      6.82 o 
   7   7   4        7.63        4.87      6.67 o 
   0   8   4     1157.18     1347.33     40.06 o 
   1   8   4      259.75      276.19     18.48 o 
   2   8   4       20.69       30.62      7.90 o 
   3   8   4       28.42       22.77      8.40 o 
   4   8   4       51.33       48.32      8.35 o 
   5   8   4       22.72       28.54      6.70 o 
   6   8   4       56.40       50.43      7.88 o 
   1   9   4      375.50      383.63     19.02 o 
   2   9   4       71.25       66.36      8.73 o 
   3   9   4       87.66      113.78     10.25 o 
   4   9   4      237.59      200.71     11.88 o 
   1   1   5      415.64      329.07      9.77 o 
   2   1   5       53.15       34.53      4.85 o 
   3   1   5     3231.25     2592.44     46.79 o 
   4   1   5     2962.81     2562.89     51.40 o 
   5   1   5      459.14      432.45     18.06 o 
   6   1   5      173.62      141.02     12.00 o 
   7   1   5       33.14       45.08      7.74 o 
   8   1   5        2.49       15.69      7.01 o 
   9   1   5      126.49      119.63     12.57 o 
  10   1   5        0.13        2.42      7.46 o 
  11   1   5       14.21       20.02      4.45 o 
   0   2   5    30929.23    39144.29    412.30 o 
   1   2   5     1018.51     1207.85     26.81 o 
   2   2   5     3015.60     3319.90     54.24 o 
   3   2   5      186.64      172.82     10.06 o 
   4   2   5      633.88      580.34     19.59 o 
   5   2   5       43.45       31.12      6.56 o 
   6   2   5     1762.25     1599.50     48.46 o 
   7   2   5     1265.03     1098.89     35.45 o 
   8   2   5      468.31      454.87     23.40 o 
   9   2   5       22.42       -1.45     10.58 o 
  10   2   5        5.24        5.99      5.61 o 
   1   3   5      954.45     1154.74     29.93 o 
   2   3   5      569.55      645.94     19.22 o 
   3   3   5     1680.17     1780.87     43.12 o 
   4   3   5      216.36      206.88     13.01 o 
   5   3   5      605.36      489.33     21.25 o 
   6   3   5        1.59        6.94      8.21 o 
   7   3   5      302.45      285.36     19.21 o 
   8   3   5        2.93        6.18      7.26 o 
   9   3   5      125.86      146.01     13.01 o 
  10   3   5        6.26        9.16      5.40 o 
   0   4   5     5697.73     8471.30    119.70 o 
   1   4   5      275.12      368.73     15.59 o 
   2   4   5      344.89      413.01     17.23 o 
   3   4   5     1303.32     1565.33     43.94 o 
   4   4   5       17.13       17.46      6.36 o 
   5   4   5       54.49       50.48      9.21 o 
   6   4   5       92.50      115.60     12.82 o 
   7   4   5     2729.54     2817.87     73.51 o 
   8   4   5       40.58       39.97      9.51 o 
   9   4   5        0.83       -4.75      6.06 o 
  10   4   5       24.95       39.14      6.81 o 
   1   5   5     1635.88     1946.43     50.76 o 
   2   5   5       16.30       28.28      6.94 o 
   3   5   5      565.58      726.40     26.86 o 
   4   5   5      477.48      581.76     25.09 o 
   5   5   5      623.08      603.08     26.20 o 
   6   5   5      153.36      150.03     15.10 o 
   7   5   5      155.47      196.45     15.34 o 
   8   5   5      116.63      105.67     11.67 o 
   9   5   5       35.87       39.36      7.10 o 
   0   6   5        1.46       -8.05      8.05 o 
   1   6   5       30.91       35.76      7.95 o 
   2   6   5        0.02       13.23      7.79 o 
   3   6   5       69.97       69.88     10.48 o 
   4   6   5      204.60      169.30     15.43 o 
   5   6   5      351.99      338.65     19.79 o 
   6   6   5     1041.88     1011.63     34.10 o 
   7   6   5     1281.06     1295.19     37.04 o 
   8   6   5        2.70        1.99      6.13 o 
   1   7   5      557.57      698.52     28.19 o 
   2   7   5      139.62      201.48     14.75 o 
   3   7   5      732.95      870.52     32.33 o 
   4   7   5       44.14       45.11      9.99 o 
   5   7   5        9.74       15.01      5.94 o 
   6   7   5      417.07      424.24     20.71 o 
   7   7   5       79.12       60.42      7.64 o 
   0   8   5      347.81      404.08     21.42 o 
   1   8   5        0.24        4.87      6.23 o 
   2   8   5      519.09      535.75     24.21 o 
   3   8   5      169.38      209.39     14.43 o 
   4   8   5       46.07       38.65      8.52 o 
   5   8   5       26.43       23.15      6.55 o 
   6   8   5       67.70       59.89      7.27 o 
   1   9   5       57.59       52.47      9.13 o 
   2   9   5        9.63        6.18      7.13 o 
   3   9   5       31.68       25.72      6.01 o 
   4   9   5       14.78       13.06      4.81 o 
   0   0   6    57563.64    41145.95    702.90 o 
   1   0   6     3682.82     2765.45     40.73 o 
   2   0   6      180.88      132.05      7.39 o 
   3   0   6     6634.75     5099.29     74.54 o 
   4   0   6     1606.06     1298.05     34.53 o 
   5   0   6       70.82       60.49      8.07 o 
   6   0   6      448.91      397.45     19.71 o 
   7   0   6     2236.45     2014.18     57.89 o 
   8   0   6       35.08       20.94      7.83 o 
   9   0   6       12.71       10.08      5.33 o 
  10   0   6       54.68       60.06      9.42 o 
  11   0   6        1.48        7.38      4.59 o 
   1   1   6     4248.45     3449.43     49.70 o 
   2   1   6      409.98      327.85     11.01 o 
   3   1   6      261.73      231.99     10.63 o 
   4   1   6     1115.87      987.17     30.27 o 
   5   1   6     4502.27     3926.09     74.33 o 
   6   1   6        2.81        3.29      4.80 o 
   7   1   6      148.90      103.61     11.86 o 
   8   1   6      523.14      438.94     22.48 o 
   9   1   6      255.07      223.57     16.80 o 
  10   1   6      132.86      124.67     10.75 o 
  11   1   6       24.46       48.46      6.13 o 
   0   2   6    12081.24    14247.82    163.93 o 
   1   2   6     4345.93     4419.32     64.39 o 
   2   2   6        7.21       25.70      4.33 o 
   3   2   6      484.44      535.42     17.11 o 
   4   2   6      191.30      172.30     11.07 o 
   5   2   6       86.74       85.95      9.85 o 
   6   2   6      271.05      224.02     15.79 o 
   7   2   6      101.39       70.50     10.30 o 
   8   2   6       63.49       62.59      9.92 o 
   9   2   6      143.10      127.74     13.61 o 
  10   2   6       41.41       23.52      7.50 o 
   1   3   6     1274.40     1598.75     36.99 o 
   2   3   6     1543.01     1900.88     42.48 o 
   3   3   6      173.94      170.82     11.27 o 
   4   3   6     2024.03     2082.13     51.02 o 
   5   3   6       13.97       42.90      6.55 o 
   6   3   6      259.94      205.03     15.60 o 
   7   3   6      564.83      607.03     26.67 o 
   8   3   6       61.32       54.45     12.04 o 
   9   3   6       28.78       39.40      8.61 o 
  10   3   6       74.00       92.65      9.06 o 
   0   4   6      809.56     1182.14     34.51 o 
   1   4   6       69.00       90.36      8.54 o 
   2   4   6        3.09        2.86      6.41 o 
   3   4   6      887.03      991.50     28.82 o 
   4   4   6      702.53      710.17     25.51 o 
   5   4   6       49.08       51.11      9.04 o 
   6   4   6      885.92      792.17     30.08 o 
   7   4   6       82.37       58.00     12.26 o 
   8   4   6       16.72        8.69     10.04 o 
   9   4   6      141.63      148.64     12.85 o 
  10   4   6        9.31        6.39      4.99 o 
   1   5   6     2032.76     2515.46     59.73 o 
   2   5   6       38.02       35.17      7.43 o 
   3   5   6      107.10      133.59     12.17 o 
   4   5   6       30.44       30.90      8.43 o 
   5   5   6      719.94      707.11     28.75 o 
   6   5   6        0.14        0.00      7.60 o 
   7   5   6       11.02        5.94     11.31 o 
   8   5   6       80.48       71.12      9.30 o 
   9   5   6       15.49       20.09      5.49 o 
   0   6   6       42.03       56.91      9.11 o 
   1   6   6      443.74      564.67     24.44 o 
   2   6   6        0.29        6.68      6.25 o 
   3   6   6      742.27      899.70     32.02 o 
   4   6   6       82.27      110.51     13.08 o 
   5   6   6       43.62       47.28      9.65 o 
   6   6   6        3.91        1.47      7.33 o 
   7   6   6      291.97      300.73     18.18 o 
   8   6   6       31.85       22.03      7.05 o 
   1   7   6     1376.52     1465.75     43.00 o 
   2   7   6      266.69      282.89     18.70 o 
   3   7   6      260.23      242.81     18.34 o 
   4   7   6      182.48      164.50     15.62 o 
   5   7   6       30.27       44.56      8.81 o 
   6   7   6      133.45      121.43     12.69 o 
   7   7   6        1.73       -1.85      7.79 o 
   0   8   6     1975.58     2016.69     59.85 o 
   1   8   6        7.20        4.35     10.34 o 
   2   8   6      121.85      125.14     13.53 o 
   3   8   6       17.78       13.37      7.08 o 
   4   8   6      175.27      133.57     12.99 o 
   5   8   6       58.78       56.30      8.69 o 
   6   8   6       68.72       66.83      7.48 o 
   1   9   6        1.51        0.71      6.10 o 
   2   9   6       49.41       63.11      8.52 o 
   3   9   6       21.06       16.11      5.94 o 
   4   9   6      282.04      229.57     12.50 o 
   1   1   7      706.30      615.91     17.59 o 
   2   1   7     3246.63     2632.81     45.04 o 
   3   1   7       32.02       34.57      5.07 o 
   4   1   7       14.22       23.99      6.18 o 
   5   1   7       42.79       43.94      6.46 o 
   6   1   7       57.84       59.63      9.18 o 
   7   1   7      250.21      245.65     16.94 o 
   8   1   7        0.40        7.86      8.47 o 
   9   1   7        0.38       -2.96      9.39 o 
  10   1   7        0.00       -1.16      8.49 o 
   0   2   7    15782.63    16659.33    189.91 o 
   1   2   7      126.69      122.92      7.60 o 
   2   2   7      353.51      372.80     13.23 o 
   3   2   7      144.93      146.11      9.85 o 
   4   2   7      499.71      470.30     18.37 o 
   5   2   7      633.65      668.06     23.43 o 
   6   2   7      124.61      116.51     11.90 o 
   7   2   7       24.31       11.01      8.43 o 
   8   2   7      394.11      370.93     21.87 o 
   9   2   7       27.18       19.93      7.90 o 
  10   2   7       77.16       60.23      8.45 o 
   1   3   7        0.01       18.08      5.39 o 
   2   3   7     1465.41     1722.79     40.70 o 
   3   3   7     2370.10     2493.21     53.79 o 
   4   3   7       35.65       25.23      6.42 o 
   5   3   7     1325.70     1363.13     36.87 o 
   6   3   7        6.58       -2.84      8.99 o 
   7   3   7        5.46        7.22      6.77 o 
   8   3   7        7.30       -1.02      7.01 o 
   9   3   7      233.85      231.87     15.72 o 
  10   3   7       15.63       32.87      7.10 o 
   0   4   7      179.44      210.43     12.62 o 
   1   4   7       49.33       79.26      8.31 o 
   2   4   7      158.47      222.19     12.99 o 
   3   4   7      302.28      314.61     16.45 o 
   4   4   7      406.25      501.87     21.60 o 
   5   4   7      187.37      168.35     14.30 o 
   6   4   7        4.38       -3.03     10.93 o 
   7   4   7     1229.39     1135.60     37.75 o 
   8   4   7      224.41      251.56     17.37 o 
   9   4   7        0.66       -2.29      7.22 o 
  10   4   7       11.54       11.78      5.06 o 
   1   5   7      522.62      719.09     25.47 o 
   2   5   7      390.75      499.69     21.63 o 
   3   5   7      631.14      774.39     27.85 o 
   4   5   7       93.80       97.59     11.45 o 
   5   5   7       91.30      120.29     13.11 o 
   6   5   7       42.27       31.03     10.13 o 
   7   5   7        2.27       10.81      6.74 o 
   8   5   7        0.74       -7.98      7.98 o 
   9   5   7      297.73      345.09     15.92 o 
   0   6   7      839.97     1033.95     33.16 o 
   1   6   7      524.46      597.95     25.80 o 
   2   6   7        4.49        2.89      7.38 o 
   3   6   7      531.05      529.06     25.30 o 
   4   6   7      495.29      521.36     25.01 o 
   5   6   7       11.01        9.23      7.74 o 
   6   6   7       65.59       75.58     10.89 o 
   7   6   7     1096.60     1044.79     32.75 o 
   8   6   7      187.99      196.39     12.95 o 
   1   7   7       41.71       59.57      8.97 o 
   2   7   7      471.29      484.56     24.07 o 
   3   7   7        4.58        1.52      7.65 o 
   4   7   7       86.79       97.00     12.00 o 
   5   7   7      278.37      322.62     18.76 o 
   6   7   7        2.40        9.46      6.41 o 
   7   7   7       82.48       66.17      8.00 o 
   0   8   7      355.89      334.65     19.74 o 
   1   8   7        0.06        0.00      8.61 o 
   2   8   7       82.97       73.45      9.99 o 
   3   8   7      204.94      163.38     14.37 o 
   4   8   7       48.63       49.22      8.10 o 
   5   8   7       34.90       30.76      6.49 o 
   6   8   7       72.07       75.23      8.24 o 
   1   9   7       47.01       41.11      7.41 o 
   2   9   7       47.02       46.39      7.98 o 
   3   9   7      358.56      285.88     14.88 o 
   4   9   7      146.55       97.67      8.88 o 
   0   0   8     9810.70     7395.46     91.11 o 
   1   0   8     2573.16     2032.36     35.71 o 
   2   0   8        8.03        4.73      2.91 o 
   3   0   8     2487.57     1818.10     39.12 o 
   4   0   8     5041.69     4447.59     75.49 o 
   5   0   8        4.37        4.14      5.47 o 
   6   0   8     3439.75     3137.76     70.88 o 
   7   0   8     1181.03     1021.76     34.31 o 
   8   0   8      635.95      549.51     25.58 o 
   9   0   8        0.05       -9.39      9.39 o 
  10   0   8       53.28       73.69      8.28 o 
   1   1   8     6350.74     5380.14     73.25 o 
   2   1   8      705.91      639.55     16.82 o 
   3   1   8     1055.15      819.95     25.16 o 
   4   1   8     2452.73     2081.15     47.26 o 
   5   1   8      183.26      196.66     13.04 o 
   6   1   8      839.47      749.50     27.17 o 
   7   1   8        6.32        5.94      6.96 o 
   8   1   8        0.04        0.00      8.62 o 
   9   1   8      280.18      261.02     17.39 o 
  10   1   8       16.46       16.66      7.10 o 
   0   2   8      119.48      122.13      7.69 o 
   1   2   8      308.31      304.38     11.76 o 
   2   2   8     1774.37     1781.13     38.77 o 
   3   2   8      476.38      476.78     16.82 o 
   4   2   8      564.37      520.00     19.41 o 
   5   2   8      190.58      166.37     12.24 o 
   6   2   8      356.70      338.77     18.44 o 
   7   2   8      315.93      281.80     19.29 o 
   8   2   8        0.00        8.31      7.36 o 
   9   2   8       11.44        2.81      8.66 o 
  10   2   8        2.61       -6.27      7.24 o 
   1   3   8      530.40      516.19     17.44 o 
   2   3   8      373.41      444.55     16.61 o 
   3   3   8       29.35       20.95      5.39 o 
   4   3   8       23.86       48.33      7.34 o 
   5   3   8       92.60      105.36     11.33 o 
   6   3   8     1805.76     1798.03     54.67 o 
   7   3   8       13.53       10.36      8.28 o 
   8   3   8      114.03      130.98     12.62 o 
   9   3   8       29.96       50.17      7.85 o 
  10   3   8       14.88       25.72      6.25 o 
   0   4   8      644.25      933.78     26.36 o 
   1   4   8      461.86      536.66     19.97 o 
   2   4   8      279.85      433.62     18.36 o 
   3   4   8       54.39       41.15      8.43 o 
   4   4   8        0.51        0.00      7.57 o 
   5   4   8       38.95       26.29      7.52 o 
   6   4   8        3.84       -4.57      8.76 o 
   7   4   8      217.74      204.28     15.29 o 
   8   4   8      157.11      148.21     14.74 o 
   9   4   8       62.03       65.29      9.06 o 
   1   5   8      710.29      912.81     29.22 o 
   2   5   8       47.41       56.63      8.99 o 
   3   5   8      102.29      155.15     12.64 o 
   4   5   8       27.56       23.99      7.50 o 
   5   5   8     1445.43     1544.15     43.54 o 
   6   5   8       24.46       19.62      6.29 o 
   7   5   8      372.38      376.99     20.64 o 
   8   5   8       17.49        4.88      8.80 o 
   9   5   8        2.28        0.00      6.60 o 
   0   6   8       63.98       65.06     12.12 o 
   1   6   8        9.81       13.32      7.12 o 
   2   6   8      555.57      641.63     26.38 o 
   3   6   8      115.33      117.69     12.75 o 
   4   6   8        1.29      -11.97     11.97 o 
   5   6   8       47.54       42.90      9.02 o 
   6   6   8       11.94       -2.87     10.36 o 
   7   6   8      173.67      157.37     13.40 o 
   8   6   8        1.58       -4.55      6.39 o 
   1   7   8       74.27       78.16     11.20 o 
   2   7   8        4.24        8.23      7.69 o 
   3   7   8      319.22      314.23     20.09 o 
   4   7   8        0.64       -8.83     10.81 o 
   5   7   8      321.26      280.55     18.01 o 
   6   7   8      667.10      666.41     24.71 o 
   7   7   8      177.58      171.59     11.52 o 
   0   8   8      279.66      234.45     18.08 o 
   1   8   8        0.16        7.08      7.62 o 
   2   8   8      130.10      142.02     13.51 o 
   3   8   8       26.22       25.01      8.42 o 
   4   8   8       66.34       52.72      9.20 o 
   5   8   8       26.43       27.86      7.48 o 
   6   8   8       15.49       20.90      5.39 o 
   1   9   8        1.69       -7.10      8.17 o 
   2   9   8        0.28       -7.65      7.65 o 
   3   9   8      304.86      269.95     14.13 o 
   1   1   9     6978.33     5710.48     78.42 o 
   2   1   9        9.41        7.81      3.74 o 
   3   1   9      123.45      103.91      8.12 o 
   4   1   9       13.34       14.84      6.03 o 
   5   1   9     1212.95     1034.80     29.65 o 
   6   1   9        2.20       13.16      5.47 o 
   7   1   9        1.49       -1.51      8.88 o 
   8   1   9      285.92      243.42     17.16 o 
   9   1   9       42.72       40.47      9.46 o 
  10   1   9        1.41       -7.71      7.71 o 
   0   2   9     3606.52     3731.21     59.99 o 
   1   2   9      146.46      157.45      9.13 o 
   2   2   9      237.62      227.38     11.22 o 
   3   2   9     1209.98     1117.96     32.51 o 
   4   2   9      430.20      459.53     18.46 o 
   5   2   9      579.39      532.40     21.51 o 
   6   2   9      545.69      492.75     22.60 o 
   7   2   9     1763.96     1666.62     44.87 o 
   8   2   9       92.48       98.42     12.94 o 
   9   2   9       70.39       55.19     10.34 o 
  10   2   9      271.12      326.22     16.54 o 
   1   3   9     1008.23     1266.48     34.13 o 
   2   3   9       10.75       20.26      4.97 o 
   3   3   9      775.10      818.57     24.97 o 
   4   3   9      474.18      462.80     19.55 o 
   5   3   9     1279.06     1179.75     34.60 o 
   6   3   9       29.02       16.56      7.48 o 
   7   3   9       29.79       32.21      6.32 o 
   8   3   9     1136.31     1114.04     36.23 o 
   9   3   9       43.07       41.44      8.07 o 
  10   3   9      122.58      128.29     10.23 o 
   0   4   9     9326.70    11775.36    159.06 o 
   1   4   9     1679.11     2097.70     50.55 o 
   2   4   9       13.50       16.11      5.91 o 
   3   4   9       41.60       60.08      8.87 o 
   4   4   9       19.73       10.32     10.63 o 
   5   4   9       24.27       17.16      6.18 o 
   6   4   9       44.44       57.29      9.84 o 
   7   4   9      277.84      257.92     18.31 o 
   8   4   9      134.39       94.73     12.50 o 
   9   4   9       14.73       11.52      6.98 o 
   1   5   9      201.59      203.78     14.08 o 
   2   5   9      220.24      233.55     15.46 o 
   3   5   9        1.58        6.82      7.34 o 
   4   5   9     1095.87     1092.08     35.35 o 
   5   5   9     2407.72     2374.63     65.96 o 
   6   5   9      357.71      331.59     20.40 o 
   7   5   9      159.20      185.02     15.19 o 
   8   5   9      261.25      243.44     17.23 o 
   9   5   9       67.09       87.82      8.45 o 
   0   6   9     5241.98     5994.82    111.44 o 
   1   6   9        9.28        8.68     10.03 o 
   2   6   9      209.17      227.83     16.80 o 
   3   6   9     1286.26     1482.57     42.24 o 
   4   6   9       21.14       18.55      8.38 o 
   5   6   9       21.65       14.22      7.60 o 
   6   6   9      231.98      237.84     16.37 o 
   7   6   9      296.18      269.35     15.92 o 
   8   6   9        0.26        4.66      4.12 o 
   1   7   9     1014.08     1095.44     36.37 o 
   2   7   9      637.25      704.67     28.90 o 
   3   7   9        8.42        8.09      7.15 o 
   4   7   9      458.05      426.33     21.82 o 
   5   7   9     1969.51     1895.64     55.28 o 
   6   7   9      241.37      212.35     14.84 o 
   7   7   9       26.58       18.86      5.71 o 
   0   8   9     3580.67     3606.63     82.02 o 
   1   8   9       10.72       13.94      8.36 o 
   2   8   9       30.81       41.41      9.28 o 
   3   8   9      554.61      495.27     22.60 o 
   4   8   9       42.15       18.10      6.67 o 
   5   8   9       85.25       75.49      8.83 o 
   1   9   9      634.68      514.60     20.35 o 
   2   9   9      525.13      401.36     17.70 o 
   3   9   9      240.64      182.36     11.78 o 
   0   0  10        0.49       13.37      3.65 o 
   1   0  10       16.55       11.74      4.12 o 
   2   0  10      416.39      358.60     13.13 o 
   3   0  10        1.36        1.47      4.87 o 
   4   0  10       77.94       87.61      8.69 o 
   5   0  10      225.40      222.10     14.89 o 
   6   0  10       33.57       40.71      7.41 o 
   7   0  10     1969.12     1626.95     44.78 o 
   8   0  10      245.79      216.35     17.46 o 
   9   0  10       77.81       81.58     12.50 o 
  10   0  10       18.00        8.73      9.39 o 
   1   1  10      198.47      134.68      7.86 o 
   2   1  10      176.96      148.81      8.71 o 
   3   1  10     3699.83     3169.80     58.88 o 
   4   1  10     1016.49      979.97     27.12 o 
   5   1  10      100.37      127.82     11.67 o 
   6   1  10       65.97       41.29      8.14 o 
   7   1  10      283.94      275.56     17.82 o 
   8   1  10       45.57       27.22      9.01 o 
   9   1  10      187.78      191.29     14.91 o 
  10   1  10       43.07       59.52      8.35 o 
   0   2  10     3669.72     3574.17     59.73 o 
   1   2  10       91.95       84.86      6.86 o 
   2   2  10       55.03       50.83      6.72 o 
   3   2  10      652.10      621.82     20.12 o 
   4   2  10      257.70      243.00     13.99 o 
   5   2  10      173.72      142.63     12.33 o 
   6   2  10        0.69       -7.01      8.52 o 
   7   2  10      951.62      890.35     32.12 o 
   8   2  10      118.40      103.01     12.31 o 
   9   2  10        5.98        1.35      8.23 o 
  10   2  10        3.89        5.80      7.12 o 
   1   3  10      204.06      276.36     13.18 o 
   2   3  10      495.03      543.02     19.48 o 
   3   3  10      440.78      491.66     19.41 o 
   4   3  10     1011.82     1004.25     29.79 o 
   5   3  10      236.55      268.51     16.50 o 
   6   3  10       99.93      136.27     13.32 o 
   7   3  10       10.13        7.81      9.25 o 
   8   3  10       50.01       58.71      9.40 o 
   9   3  10        5.84        0.00      6.75 o 
  10   3  10       14.68       10.34      6.27 o 
   0   4  10     6481.43     7585.31    115.94 o 
   1   4  10      187.81      244.25     14.55 o 
   2   4  10      467.56      546.48     21.11 o 
   3   4  10      293.01      355.83     17.61 o 
   4   4  10        0.08       -7.12      7.12 o 
   5   4  10      158.94      155.90     13.89 o 
   6   4  10      310.57      255.16     18.24 o 
   7   4  10       30.66       29.61      9.96 o 
   8   4  10       50.85       59.19      7.69 o 
   9   4  10        9.79       28.44      5.33 o 
   1   5  10      384.61      491.59     22.05 o 
   2   5  10      569.47      647.07     25.54 o 
   3   5  10       57.23       75.07     10.55 o 
   4   5  10        1.56        4.43     10.56 o 
   5   5  10      192.83      172.80     16.04 o 
   6   5  10       17.07        9.23     11.29 o 
   7   5  10       15.70       20.75      8.54 o 
   8   5  10       22.47       39.99      6.72 o 
   9   5  10       77.96       80.04      8.47 o 
   0   6  10       93.06      103.91     12.36 o 
   1   6  10      131.41      139.88     14.22 o 
   2   6  10       93.63      114.71     12.78 o 
   3   6  10      253.72      278.52     17.98 o 
   4   6  10       21.09       17.53      8.69 o 
   5   6  10       82.50       79.63     11.38 o 
   6   6  10       87.79       75.11     10.81 o 
   7   6  10      416.70      432.83     20.40 o 
   8   6  10        0.35        1.66      5.13 o 
   1   7  10      287.42      286.61     19.78 o 
   2   7  10       33.52       39.85      9.54 o 
   3   7  10       99.49      104.22     11.38 o 
   4   7  10       65.44       52.51     11.01 o 
   5   7  10        0.34        1.30      7.90 o 
   6   7  10      321.75      294.91     16.21 o 
   7   7  10      439.47      447.60     17.66 o 
   0   8  10     2457.96     2499.32     65.76 o 
   1   8  10     1363.93     1282.20     37.74 o 
   2   8  10      450.81      439.56     21.82 o 
   3   8  10       46.55       43.57      8.02 o 
   4   8  10        0.95       10.93      4.19 o 
   5   8  10       41.01       41.16      7.53 o 
   1   9  10      490.14      390.21     17.58 o 
   2   9  10       69.05       55.75      8.07 o 
   3   9  10        0.48       -3.76      6.15 o 
   1   1  11        4.56        4.24      5.18 o 
   2   1  11       11.34       19.21      4.88 o 
   3   1  11      305.31      252.82     12.82 o 
   4   1  11       23.59       15.66      6.60 o 
   5   1  11       15.32       12.54      7.36 o 
   6   1  11      279.00      244.53     16.16 o 
   7   1  11       26.94       25.60      9.77 o 
   8   1  11      423.78      379.54     21.35 o 
   9   1  11       41.89       38.95      9.09 o 
  10   1  11        2.71       -7.07      7.07 o 
   0   2  11     3351.86     3100.62     55.80 o 
   1   2  11       10.79        0.00      5.20 o 
   2   2  11      220.60      227.42     12.11 o 
   3   2  11      334.77      315.32     14.81 o 
   4   2  11        0.91        3.19      7.12 o 
   5   2  11      203.34      193.74     13.92 o 
   6   2  11      401.16      371.66     20.56 o 
   7   2  11     1481.50     1397.09     40.97 o 
   8   2  11       54.74       73.57      9.72 o 
   9   2  11      154.76      179.17     14.06 o 
  10   2  11        0.06       -1.85      7.38 o 
   1   3  11       26.95       56.87      8.40 o 
   2   3  11     1179.81     1235.46     36.90 o 
   3   3  11      150.81      156.19     11.98 o 
   4   3  11      397.91      401.01     19.22 o 
   5   3  11      155.40      113.16     12.76 o 
   6   3  11        0.58       -6.01      7.65 o 
   7   3  11      358.13      359.42     21.73 o 
   8   3  11      379.67      403.02     21.39 o 
   9   3  11      155.77      149.85     12.94 o 
  10   3  11        0.57        4.61      5.65 o 
   0   4  11      216.14      248.81     14.84 o 
   1   4  11      695.68      809.28     25.86 o 
   2   4  11      112.03      154.48     12.23 o 
   3   4  11      384.47      382.92     19.21 o 
   4   4  11      188.37      208.46     14.72 o 
   5   4  11       14.03        4.43      9.89 o 
   6   4  11      122.88      122.99     12.92 o 
   7   4  11      599.90      577.21     26.18 o 
   8   4  11       29.78       24.02      7.71 o 
   9   4  11       39.59       33.22      7.69 o 
   1   5  11      147.17      205.81     15.46 o 
   2   5  11      576.27      675.87     26.25 o 
   3   5  11        4.15        1.42      6.18 o 
   4   5  11      483.24      513.08     23.97 o 
   5   5  11      119.76      120.81     14.25 o 
   6   5  11      308.87      308.29     19.47 o 
   7   5  11       86.22      103.49     11.52 o 
   8   5  11       33.35       43.02      7.43 o 
   9   5  11       77.25       66.78      7.93 o 
   0   6  11     3675.51     4138.32     89.45 o 
   1   6  11      333.33      314.30     19.50 o 
   2   6  11      610.48      638.11     27.62 o 
   3   6  11       29.66       34.88      9.96 o 
   4   6  11      794.04      769.19     30.98 o 
   5   6  11       57.45       77.79     11.22 o 
   6   6  11      246.97      208.75     15.60 o 
   7   6  11        9.88       19.47      6.18 o 
   8   6  11        3.84        8.38      4.19 o 
   1   7  11      541.04      578.54     26.84 o 
   2   7  11       10.05       14.22      8.00 o 
   3   7  11       50.26       70.35      9.37 o 
   4   7  11      360.69      367.50     20.14 o 
   5   7  11      482.26      496.50     21.92 o 
   6   7  11        0.48       -3.12      7.00 o 
   7   7  11        6.47        5.18      6.32 o 
   0   8  11      379.94      354.83     21.11 o 
   1   8  11      405.42      342.60     19.73 o 
   2   8  11       55.26       52.37      8.97 o 
   3   8  11       67.40       58.97     10.41 o 
   4   8  11       45.67       40.66      7.22 o 
   5   8  11       60.88       54.33      6.81 o 
   1   9  11      547.80      438.87     17.92 o 
   2   9  11      134.65      119.84      9.54 o 
   3   9  11       27.46       25.32      5.51 o 
   0   0  12        5.04       20.63      4.71 o 
   1   0  12       44.77       37.60      5.85 o 
   2   0  12     2584.70     2304.81     46.72 o 
   3   0  12     1467.31     1096.17     32.73 o 
   4   0  12      213.41      205.23     12.45 o 
   5   0  12       49.99       44.70      8.16 o 
   6   0  12       62.04       42.83      8.12 o 
   7   0  12        2.78       11.33      6.10 o 
   8   0  12      276.75      249.95     17.85 o 
   9   0  12      112.74      100.11     10.41 o 
  10   0  12      296.54      316.88     16.56 o 
   1   1  12      172.27      179.66      9.96 o 
   2   1  12      628.63      574.05     18.24 o 
   3   1  12       62.59       61.10      7.45 o 
   4   1  12      712.83      613.16     22.05 o 
   5   1  12       74.49       52.02      7.90 o 
   6   1  12      327.25      272.08     17.20 o 
   7   1  12      537.70      462.18     24.00 o 
   8   1  12      185.80      177.08     15.43 o 
   9   1  12        0.72        1.35      8.88 o 
  10   1  12      121.21      144.69     11.53 o 
   0   2  12     9962.41     9883.97    131.04 o 
   1   2  12     1518.47     1381.71     35.85 o 
   2   2  12        9.69       10.58      4.35 o 
   3   2  12       43.08       33.68      7.45 o 
   4   2  12       27.60       22.18      6.77 o 
   5   2  12      103.14       88.41     10.37 o 
   6   2  12      164.22      152.57     12.95 o 
   7   2  12      320.78      331.66     20.50 o 
   8   2  12      137.34      128.34     12.73 o 
   9   2  12      234.21      208.01     15.29 o 
  10   2  12      156.39      157.45     11.24 o 
   1   3  12     4287.44     4819.61     82.47 o 
   2   3  12      354.74      357.42     16.75 o 
   3   3  12       39.32       34.24      6.15 o 
   4   3  12      433.68      486.10     21.18 o 
   5   3  12        3.38       -2.79      6.53 o 
   6   3  12       32.68       42.57      8.61 o 
   7   3  12       10.94       15.60      7.43 o 
   8   3  12       12.51        7.22     10.51 o 
   9   3  12        1.63        9.21      4.61 o 
  10   3  12      131.45      186.38     11.34 o 
   0   4  12     1114.32     1221.07     32.90 o 
   1   4  12      459.37      442.21     19.67 o 
   2   4  12       36.94       43.85      7.27 o 
   3   4  12       57.22       71.14     10.60 o 
   4   4  12       76.94      110.97     11.83 o 
   5   4  12      389.37      429.10     21.56 o 
   6   4  12      168.18      178.22     15.67 o 
   7   4  12        0.68       -3.00      7.95 o 
   8   4  12       17.85       24.21      7.24 o 
   9   4  12        4.20        0.95      7.39 o 
   1   5  12       84.86       56.68     10.11 o 
   2   5  12       80.31      108.29     11.65 o 
   3   5  12      126.97      133.00     13.63 o 
   4   5  12        5.31        6.06      7.10 o 
   5   5  12      275.00      271.04     17.89 o 
   6   5  12       48.38       39.28      8.00 o 
   7   5  12       70.83       79.35     10.55 o 
   8   5  12      327.12      373.24     17.85 o 
   0   6  12      110.46      133.85     14.39 o 
   1   6  12       20.29       22.10      8.40 o 
   2   6  12       24.18       24.42      8.64 o 
   3   6  12       26.71       47.38      9.33 o 
   4   6  12       11.38       10.25      9.28 o 
   5   6  12       89.14      106.26     11.10 o 
   6   6  12       11.48       16.80      7.24 o 
   7   6  12      658.41      641.68     24.45 o 
   8   6  12       25.65       20.02      6.30 o 
   1   7  12      325.56      259.60     18.58 o 
   2   7  12       73.54       97.59     11.38 o 
   3   7  12       13.31       16.61      8.23 o 
   4   7  12      329.09      305.33     18.56 o 
   5   7  12       13.03        7.33     10.37 o 
   6   7  12      165.75      158.44     12.24 o 
   7   7  12        2.17        4.12      4.28 o 
   0   8  12       87.89       89.72     10.60 o 
   1   8  12       23.99        6.51      8.35 o 
   2   8  12      768.89      708.67     27.14 o 
   3   8  12       65.39       75.32      8.92 o 
   4   8  12       13.37       12.05      5.20 o 
   5   8  12      122.98      118.02      9.82 o 
   1   9  12       33.32       30.39      6.48 o 
   2   9  12        0.02        7.72      4.28 o 
   1   1  13     1006.61      919.77     28.57 o 
   2   1  13      235.76      220.15     12.02 o 
   3   1  13      279.86      237.45     12.94 o 
   4   1  13        9.42       18.72      5.09 o 
   5   1  13       10.25        6.32      8.68 o 
   6   1  13      276.37      208.14     15.97 o 
   7   1  13       52.80       59.40     11.85 o 
   8   1  13       66.69       59.45     10.86 o 
   9   1  13        1.30       -1.32      9.02 o 
  10   1  13       23.35       34.12      6.91 o 
   0   2  13      588.56      622.49     20.52 o 
   1   2  13      745.41      737.07     21.75 o 
   2   2  13      793.70      811.85     24.04 o 
   3   2  13      480.80      565.85     20.95 o 
   4   2  13      163.43      161.39     12.76 o 
   5   2  13       89.18       85.07     10.44 o 
   6   2  13       19.73        5.94     10.70 o 
   7   2  13      263.26      288.90     19.02 o 
   8   2  13      160.84      160.31     15.08 o 
   9   2  13        3.59       10.70      6.10 o 
  10   2  13        6.88        5.70      6.96 o 
   1   3  13     6469.90     6597.34    104.13 o 
   2   3  13      269.22      296.57     15.46 o 
   3   3  13      842.09      873.58     27.48 o 
   4   3  13      278.90      267.93     16.85 o 
   5   3  13      582.65      594.85     25.80 o 
   6   3  13      333.98      301.28     19.67 o 
   7   3  13        1.14       -6.22      7.91 o 
   8   3  13       68.47       80.04     11.60 o 
   9   3  13       29.90       27.92      6.82 o 
   0   4  13      785.19      868.39     28.14 o 
   1   4  13      377.96      446.09     20.04 o 
   2   4  13      530.68      646.36     24.33 o 
   3   4  13      606.65      657.92     25.34 o 
   4   4  13      106.94      106.07     11.57 o 
   5   4  13       18.37       34.38      9.49 o 
   6   4  13      186.37      208.30     15.48 o 
   7   4  13       66.65       68.99      9.58 o 
   8   4  13        7.44       -3.76      7.20 o 
   9   4  13      154.48      189.89     12.45 o 
   1   5  13      303.53      358.88     19.86 o 
   2   5  13      589.18      697.77     27.43 o 
   3   5  13      826.68      881.50     31.28 o 
   4   5  13      272.87      274.45     18.03 o 
   5   5  13     1158.58     1041.08     35.88 o 
   6   5  13       22.08       16.88      8.02 o 
   7   5  13      255.51      269.74     17.14 o 
   8   5  13      141.52      165.09     12.14 o 
   0   6  13     3602.31     4196.67     91.37 o 
   1   6  13       33.49       22.34      9.84 o 
   2   6  13      112.85      103.53     13.28 o 
   3   6  13       12.76        1.54     10.15 o 
   4   6  13       28.43       37.70      8.35 o 
   5   6  13        3.66       -2.89      8.45 o 
   6   6  13       90.07       93.50      9.72 o 
   7   6  13        0.07        5.14      5.52 o 
   1   7  13       18.34        4.54     12.57 o 
   2   7  13      633.87      597.14     26.34 o 
   3   7  13      761.74      757.35     29.34 o 
   4   7  13        0.04        4.02      6.13 o 
   5   7  13      698.32      651.78     25.13 o 
   6   7  13       31.86        5.65      9.23 o 
   0   8  13       64.96       35.81      8.87 o 
   1   8  13      181.21      181.63     14.08 o 
   2   8  13      341.80      300.45     17.46 o 
   3   8  13       15.49        2.22      9.11 o 
   4   8  13      182.87      145.37     11.43 o 
   5   8  13       12.23       12.83      5.04 o 
   1   9  13      363.86      315.83     14.58 o 
   2   9  13       85.31       82.50      8.12 o 
   0   0  14      323.42      312.76     13.49 o 
   1   0  14     1065.79     1073.07     31.14 o 
   2   0  14      425.62      350.10     15.08 o 
   3   0  14      338.57      358.76     16.30 o 
   4   0  14       30.21       40.02      6.81 o 
   5   0  14      646.81      504.97     22.27 o 
   6   0  14       79.21       61.55     11.38 o 
   7   0  14     2259.42     1958.69     60.08 o 
   8   0  14      843.20      863.70     32.30 o 
   9   0  14      112.70       98.28     11.98 o 
  10   0  14       92.53       78.38      9.40 o 
   1   1  14     4406.57     3741.67     66.64 o 
   2   1  14      801.35      702.76     22.06 o 
   3   1  14      638.58      596.71     21.11 o 
   4   1  14       19.39        8.31      6.10 o 
   5   1  14       71.92       51.59      9.32 o 
   6   1  14       42.48       45.30     10.15 o 
   7   1  14        0.03        6.29      8.31 o 
   8   1  14      280.81      274.92     18.46 o 
   9   1  14      266.89      217.29     15.62 o 
  10   1  14       29.57       30.70      6.23 o 
   0   2  14     1754.45     1582.87     40.96 o 
   1   2  14      355.18      371.04     15.88 o 
   2   2  14      576.66      580.67     21.27 o 
   3   2  14      662.03      702.52     24.16 o 
   4   2  14      217.60      188.71     13.53 o 
   5   2  14        1.33        1.84      5.63 o 
   6   2  14       76.14       78.54     10.20 o 
   7   2  14      593.84      546.64     25.54 o 
   8   2  14      122.62      114.30     12.83 o 
   9   2  14       11.98       16.57      6.27 o 
  10   2  14        0.08        2.01      4.19 o 
   1   3  14      175.81      159.05     11.79 o 
   2   3  14      578.96      564.55     21.70 o 
   3   3  14        3.52        8.76      5.09 o 
   4   3  14      121.03      130.72     11.86 o 
   5   3  14       95.81      100.13     11.50 o 
   6   3  14      468.04      480.66     24.44 o 
   7   3  14      138.72      131.44     13.92 o 
   8   3  14      118.24      134.68     13.25 o 
   9   3  14        6.41        4.19      4.83 o 
   0   4  14      380.31      404.86     19.40 o 
   1   4  14       17.27        2.42      7.48 o 
   2   4  14       45.45       42.29      7.86 o 
   3   4  14        0.19       -6.77      8.24 o 
   4   4  14      148.30      169.56     13.98 o 
   5   4  14       85.31       69.53     10.46 o 
   6   4  14      291.58      276.90     19.08 o 
   7   4  14       13.84       28.02      7.43 o 
   8   4  14        0.14       -4.83      7.43 o 
   9   4  14       34.92       48.30      6.62 o 
   1   5  14      254.73      312.55     18.27 o 
   2   5  14      618.72      650.60     26.70 o 
   3   5  14       51.28       46.91      9.11 o 
   4   5  14       28.55       31.88      8.42 o 
   5   5  14        1.88        8.24      6.36 o 
   6   5  14        0.01        4.88      6.68 o 
   7   5  14        6.56        3.81      7.29 o 
   8   5  14       40.36       24.26      7.22 o 
   0   6  14     1285.39     1267.46     39.92 o 
   1   6  14        6.34       -4.61     10.30 o 
   2   6  14      575.21      542.88     25.91 o 
   3   6  14        5.86        7.72      9.14 o 
   4   6  14       14.23        0.00     12.28 o 
   5   6  14       33.45       28.37      8.36 o 
   6   6  14        8.52        4.97      5.73 o 
   7   6  14       18.88        9.72      6.82 o 
   1   7  14      911.10      860.51     31.93 o 
   2   7  14       83.64       67.42     11.38 o 
   3   7  14        0.89        6.56      5.70 o 
   4   7  14        2.93        0.00      8.40 o 
   5   7  14        1.25       -1.13      6.65 o 
   6   7  14      161.54      140.12     10.56 o 
   0   8  14      545.67      458.77     21.15 o 
   1   8  14       67.41       85.00     10.62 o 
   2   8  14        4.86        1.16      8.09 o 
   3   8  14        7.40        6.30      8.54 o 
   4   8  14      102.75       91.21      9.33 o 
   5   8  14        0.11        5.42      5.59 o 
   1   9  14       23.27       22.27      6.25 o 
   1   1  15      948.47      886.62     24.96 o 
   2   1  15      846.97      796.29     24.42 o 
   3   1  15        1.32        4.16      4.88 o 
   4   1  15      132.10      130.21     11.14 o 
   5   1  15       19.51       20.83      7.31 o 
   6   1  15      143.40      126.61     13.32 o 
   7   1  15       75.68       73.46     11.14 o 
   8   1  15       29.99       59.52      9.42 o 
   9   1  15       21.93       17.82      7.34 o 
  10   1  15        0.23       -0.78      5.04 o 
   0   2  15      266.05      279.56     15.07 o 
   1   2  15      107.66       88.81      9.11 o 
   2   2  15      431.12      457.24     18.76 o 
   3   2  15      141.63      139.89     11.55 o 
   4   2  15       63.70       66.48      9.28 o 
   5   2  15      294.07      297.61     17.32 o 
   6   2  15       25.40       27.59      7.31 o 
   7   2  15        6.28       13.51      6.32 o 
   8   2  15       16.67       25.75      6.41 o 
   9   2  15       76.99       93.24     10.08 o 
   1   3  15       82.37       72.96     10.17 o 
   2   3  15      143.41      175.15     13.13 o 
   3   3  15       87.82       77.32      9.25 o 
   4   3  15      225.01      240.15     15.50 o 
   5   3  15      270.45      278.90     18.55 o 
   6   3  15        0.42       -1.56      8.40 o 
   7   3  15       39.10       44.63     10.36 o 
   8   3  15       97.99      124.10     12.02 o 
   9   3  15      136.09      145.23     11.34 o 
   0   4  15     8352.37     8219.56    130.84 o 
   1   4  15      225.32      216.60     15.57 o 
   2   4  15     1715.70     1696.79     51.26 o 
   3   4  15      134.13      130.35     12.21 o 
   4   4  15        2.39       -2.96      9.39 o 
   5   4  15       14.55       -4.64      9.66 o 
   6   4  15        0.09        3.08      7.85 o 
   7   4  15       67.42       76.37     11.22 o 
   8   4  15       82.93       57.56     10.06 o 
   9   4  15      103.46      132.38      9.56 o 
   1   5  15       11.28       12.49      8.21 o 
   2   5  15      123.67      152.38     13.66 o 
   3   5  15      193.39      186.32     15.34 o 
   4   5  15      239.88      208.70     15.26 o 
   5   5  15      545.03      553.90     24.94 o 
   6   5  15      106.39      106.82     12.99 o 
   7   5  15        2.13        7.31      8.43 o 
   8   5  15      180.61      198.06     12.59 o 
   0   6  15      673.40      630.56     26.95 o 
   1   6  15      331.55      309.02     19.14 o 
   2   6  15      275.74      258.99     18.37 o 
   3   6  15      249.81      246.92     16.68 o 
   4   6  15       54.08       65.55     10.34 o 
   5   6  15       38.11       19.33      8.88 o 
   6   6  15       64.32       75.26     10.27 o 
   7   6  15      363.58      394.95     17.23 o 
   1   7  15      100.69      123.32     11.81 o 
   2   7  15      607.25      625.42     26.31 o 
   3   7  15      115.70      117.45     11.97 o 
   4   7  15       74.32       79.04     10.18 o 
   5   7  15      752.72      731.84     25.27 o 
   6   7  15       37.11       36.58      6.58 o 
   0   8  15      175.78      170.06     13.47 o 
   1   8  15       15.23       22.44      6.25 o 
   2   8  15        9.58       24.92      6.13 o 
   3   8  15       53.25       50.90      7.59 o 
   4   8  15       25.60       17.16      5.46 o 
   0   0  16     9463.08     8546.89    122.06 o 
   1   0  16      420.66      323.55     15.10 o 
   2   0  16      381.39      363.16     16.21 o 
   3   0  16      430.21      406.16     18.70 o 
   4   0  16      189.64      220.34     14.48 o 
   5   0  16      628.43      599.37     25.15 o 
   6   0  16      433.83      375.50     21.40 o 
   7   0  16     1971.46     1997.20     60.54 o 
   8   0  16       37.91       46.08     10.15 o 
   9   0  16       55.03       64.67      9.42 o 
  10   0  16      120.34      108.32      8.78 o 
   1   1  16      288.31      230.85     13.13 o 
   2   1  16     1889.41     1864.36     47.64 o 
   3   1  16     2286.52     2090.32     53.30 o 
   4   1  16       26.58       25.80      5.84 o 
   5   1  16       27.91       28.09      7.95 o 
   6   1  16      174.03      171.72     14.27 o 
   7   1  16      123.15      121.49     13.72 o 
   8   1  16      161.88      193.65     16.09 o 
   9   1  16        0.67       13.09      5.61 o 
  10   1  16       59.53      116.41      9.30 o 
   0   2  16      388.88      435.79     18.37 o 
   1   2  16       55.28       37.08      6.65 o 
   2   2  16      145.91      141.54     10.91 o 
   3   2  16       28.02       14.98      5.85 o 
   4   2  16      288.21      291.13     17.61 o 
   5   2  16       15.07       14.53      6.91 o 
   6   2  16      129.94      130.21     13.70 o 
   7   2  16      608.39      599.36     26.32 o 
   8   2  16        0.01       -7.48      7.48 o 
   9   2  16        7.18       -1.07      7.31 o 
   1   3  16       36.93       45.03      8.12 o 
   2   3  16       14.37        6.03     10.17 o 
   3   3  16      338.23      382.36     19.43 o 
   4   3  16      235.26      228.96     15.40 o 
   5   3  16       67.68       71.77     11.33 o 
   6   3  16      232.83      207.26     16.69 o 
   7   3  16        6.75       15.95      5.82 o 
   8   3  16      106.83       93.72     11.72 o 
   9   3  16        2.63        0.00      5.04 o 
   0   4  16      238.50      227.80     16.16 o 
   1   4  16        1.70       -8.94      8.94 o 
   2   4  16       21.81       26.39      7.67 o 
   3   4  16      348.49      323.74     19.66 o 
   4   4  16      669.10      671.80     27.86 o 
   5   4  16       30.63       21.75      8.23 o 
   6   4  16      350.55      331.71     20.97 o 
   7   4  16       25.08       35.66      7.27 o 
   8   4  16       24.75       29.80      7.53 o 
   9   4  16       16.89       20.35      5.23 o 
   1   5  16      477.65      585.36     25.27 o 
   2   5  16      279.91      284.45     18.79 o 
   3   5  16      402.81      426.02     22.46 o 
   4   5  16      108.62      103.41     12.11 o 
   5   5  16        0.97        9.09      7.20 o 
   6   5  16       63.09       48.20     10.08 o 
   7   5  16      184.04      216.47     14.29 o 
   8   5  16      330.93      361.75     16.33 o 
   0   6  16       29.95       46.45      9.30 o 
   1   6  16      247.86      273.52     18.63 o 
   2   6  16       18.95       32.94      7.71 o 
   3   6  16        4.11        6.10      8.05 o 
   4   6  16       16.88       17.53      8.92 o 
   5   6  16        0.36       -8.56      8.56 o 
   6   6  16      146.77      147.62     12.42 o 
   7   6  16       35.59       34.19      6.03 o 
   1   7  16      559.86      536.70     24.89 o 
   2   7  16       14.31       10.23      7.15 o 
   3   7  16       73.30       77.39     10.06 o 
   4   7  16        3.32        2.39      7.91 o 
   5   7  16       85.05       68.98      9.33 o 
   6   7  16       42.16       35.92      5.99 o 
   0   8  16       72.62       50.14      9.56 o 
   1   8  16      347.60      301.80     16.52 o 
   2   8  16       38.87       30.43      7.64 o 
   3   8  16        3.01       -6.48      6.74 o 
   4   8  16       57.19       57.81      6.94 o 
   1   1  17      351.35      305.12     15.60 o 
   2   1  17      179.56      186.34     12.99 o 
   3   1  17       24.60       36.66      5.70 o 
   4   1  17       82.56       76.65      9.49 o 
   5   1  17        9.15       15.45      7.72 o 
   6   1  17        0.68        6.22      7.19 o 
   7   1  17       39.08       19.76     11.72 o 
   8   1  17      176.89      146.51     14.62 o 
   9   1  17        0.45        8.71      5.33 o 
   0   2  17     2886.60     2724.42     61.10 o 
   1   2  17      405.27      388.84     18.06 o 
   2   2  17      379.07      339.36     17.37 o 
   3   2  17      744.44      724.03     26.50 o 
   4   2  17      106.20       89.34      9.61 o 
   5   2  17      120.53      149.85     13.87 o 
   6   2  17       53.29       44.77      9.61 o 
   7   2  17       41.22       35.64     10.23 o 
   8   2  17       68.32       96.36     10.29 o 
   9   2  17       47.48       45.17      7.71 o 
   1   3  17      168.84      178.72     13.79 o 
   2   3  17      505.32      547.54     23.21 o 
   3   3  17      427.39      421.33     21.02 o 
   4   3  17      619.89      614.75     27.02 o 
   5   3  17      233.81      166.13     16.94 o 
   6   3  17       14.28       20.78      7.78 o 
   7   3  17      305.98      300.97     18.34 o 
   8   3  17      349.99      366.53     18.20 o 
   9   3  17        0.32        0.85      5.14 o 
   0   4  17      340.96      373.10     19.60 o 
   1   4  17      322.96      339.10     18.86 o 
   2   4  17      145.03      143.05     14.15 o 
   3   4  17        1.30        5.89      8.59 o 
   4   4  17      262.02      297.37     18.72 o 
   5   4  17       44.06       37.32      8.43 o 
   6   4  17        0.60        0.00      6.34 o 
   7   4  17       74.67       89.85     11.03 o 
   8   4  17        3.80        5.11      7.86 o 
   1   5  17     2710.43     2661.12     69.20 o 
   2   5  17      351.27      357.91     21.68 o 
   3   5  17      700.43      620.95     27.73 o 
   4   5  17      715.18      747.89     30.25 o 
   5   5  17      324.76      318.23     19.60 o 
   6   5  17      113.19      115.42     11.55 o 
   7   5  17      104.86       94.92     11.45 o 
   8   5  17      117.61      130.06     10.29 o 
   0   6  17     1575.24     1542.68     44.46 o 
   1   6  17     1042.40     1085.12     36.30 o 
   2   6  17        0.05        1.54      7.67 o 
   3   6  17      141.61      132.90     13.94 o 
   4   6  17       33.32       32.25      8.59 o 
   5   6  17      113.18      118.82     12.64 o 
   6   6  17        1.49        3.19      6.11 o 
   7   6  17        3.68       11.24      5.26 o 
   1   7  17     1040.43     1019.54     33.75 o 
   2   7  17       27.74       22.50      7.69 o 
   3   7  17      386.61      376.23     19.57 o 
   4   7  17       52.14       41.44      7.88 o 
   5   7  17        0.26        4.99      4.40 o 
   0   8  17      530.24      423.54     20.07 o 
   1   8  17      203.04      200.87     13.63 o 
   2   8  17       67.19       58.14      8.40 o 
   3   8  17        2.36       -2.56      7.10 o 
   4   8  17      145.96      123.55      9.63 o 
   0   0  18     1343.40     1245.68     38.24 o 
   1   0  18      785.24      625.28     22.20 o 
   2   0  18     2162.81     1975.06     52.16 o 
   3   0  18     1522.97     1496.67     46.29 o 
   4   0  18       15.59       26.05      5.32 o 
   5   0  18       41.33       36.47      9.72 o 
   6   0  18      826.19      801.61     31.00 o 
   7   0  18      147.07      138.65     13.80 o 
   8   0  18       13.94       25.75      5.82 o 
   9   0  18      234.67      248.15     14.53 o 
   1   1  18      351.80      330.53     16.73 o 
   2   1  18      456.73      464.12     20.33 o 
   3   1  18      193.46      169.77     13.84 o 
   4   1  18      209.49      191.73     14.24 o 
   5   1  18     1377.96     1333.88     40.40 o 
   6   1  18      900.89      839.50     31.54 o 
   7   1  18      543.60      525.74     25.37 o 
   8   1  18      401.85      456.71     22.43 o 
   9   1  18       85.85       73.13      8.81 o 
   0   2  18     1492.10     1338.05     35.61 o 
   1   2  18      242.43      253.81     15.38 o 
   2   2  18      124.24       98.49      9.18 o 
   3   2  18     1905.08     1738.30     52.20 o 
   4   2  18        8.81        8.50      9.18 o 
   5   2  18       43.90       45.60     10.10 o 
   6   2  18      162.11      125.26     13.09 o 
   7   2  18      225.25      230.74     16.49 o 
   8   2  18      183.77      174.96     13.37 o 
   9   2  18       71.26       88.98      9.21 o 
   1   3  18       58.60       59.28      8.99 o 
   2   3  18        7.26        6.62      9.65 o 
   3   3  18       12.74       19.66      8.43 o 
   4   3  18       97.67       95.46     13.37 o 
   5   3  18     2828.04     2599.73     69.62 o 
   6   3  18       36.55       31.93      8.81 o 
   7   3  18      103.24       90.75     13.13 o 
   8   3  18       91.38      113.74     10.98 o 
   9   3  18       11.12       14.79      3.91 o 
   0   4  18      118.53      120.60     12.07 o 
   1   4  18       48.34       47.21     10.44 o 
   2   4  18      697.51      630.32     27.22 o 
   3   4  18      686.47      632.59     27.34 o 
   4   4  18      166.63      145.54     14.27 o 
   5   4  18       81.29       99.01     11.34 o 
   6   4  18        9.61        9.75      7.43 o 
   7   4  18      618.11      635.64     25.54 o 
   8   4  18      230.70      229.01     13.82 o 
   1   5  18       31.22       30.53     10.58 o 
   2   5  18      607.90      604.29     26.74 o 
   3   5  18       40.70       37.22     11.33 o 
   4   5  18        9.69        5.11      8.23 o 
   5   5  18      357.34      322.18     19.15 o 
   6   5  18       82.42       51.43     11.71 o 
   7   5  18       15.27       14.34      6.37 o 
   0   6  18     1976.93     1828.94     57.82 o 
   1   6  18       42.27       60.25      8.62 o 
   2   6  18       38.86       49.43      8.28 o 
   3   6  18        0.45       -4.40      6.72 o 
   4   6  18       21.24       20.18      7.34 o 
   5   6  18       54.06       35.02      9.18 o 
   6   6  18      147.53      168.71     12.61 o 
   7   6  18      399.54      378.10     15.55 o 
   1   7  18       11.01        5.39      8.50 o 
   2   7  18        0.23        9.51      5.52 o 
   3   7  18       83.43       65.01      9.56 o 
   4   7  18      137.57      120.27     11.20 o 
   5   7  18       18.00       12.59      5.37 o 
   0   8  18      120.37      107.06      9.59 o 
   1   8  18      261.37      247.11     14.11 o 
   2   8  18       29.71       22.65      6.08 o 
   3   8  18       62.24       37.75      6.49 o 
   1   1  19      479.84      385.65     18.82 o 
   2   1  19      528.80      521.56     22.03 o 
   3   1  19      438.21      406.07     20.35 o 
   4   1  19       89.35       83.13     12.19 o 
   5   1  19     1572.99     1493.72     42.81 o 
   6   1  19      172.29      158.42     15.10 o 
   7   1  19      311.99      285.02     19.03 o 
   8   1  19       78.69      110.56     10.29 o 
   9   1  19       40.50       43.04      7.26 o 
   0   2  19     1834.54     1659.92     49.34 o 
   1   2  19      209.66      195.31     14.37 o 
   2   2  19      290.88      271.72     16.28 o 
   3   2  19      644.55      648.49     26.29 o 
   4   2  19        0.17       -2.93      8.54 o 
   5   2  19      306.05      283.20     18.55 o 
   6   2  19      133.15      156.05     14.95 o 
   7   2  19        3.05        0.00     10.11 o 
   8   2  19       93.96      127.86     12.17 o 
   9   2  19        5.38        5.87      6.86 o 
   1   3  19        0.00       -4.00      7.65 o 
   2   3  19       61.91       79.16      9.94 o 
   3   3  19       17.77       24.18      7.91 o 
   4   3  19       82.75       62.93     10.67 o 
   5   3  19     1439.14     1388.52     42.05 o 
   6   3  19       40.19       46.69      8.87 o 
   7   3  19       22.92       25.49      7.95 o 
   8   3  19      127.80      155.39     12.17 o 
   0   4  19      473.08      421.21     21.80 o 
   1   4  19      683.58      722.61     28.42 o 
   2   4  19       42.75       33.84      9.02 o 
   3   4  19        9.55       11.24      6.55 o 
   4   4  19       11.47       -3.12      9.84 o 
   5   4  19      118.36      108.10     13.18 o 
   6   4  19      155.05      154.03     14.20 o 
   7   4  19       39.38       60.61      9.32 o 
   8   4  19       21.55       27.78      6.65 o 
   1   5  19      394.00      368.16     21.92 o 
   2   5  19        7.96       -3.10      8.21 o 
   3   5  19       14.88       18.55      7.57 o 
   4   5  19      163.62      144.66     14.43 o 
   5   5  19      224.81      251.20     17.16 o 
   6   5  19      127.03      114.00     12.40 o 
   7   5  19      216.51      277.40     14.44 o 
   0   6  19      101.98      101.17     13.54 o 
   1   6  19      135.99      124.81     14.36 o 
   2   6  19       20.39       26.70      7.07 o 
   3   6  19        0.56        2.86      6.37 o 
   4   6  19      361.03      358.41     19.73 o 
   5   6  19      108.47       98.42     10.75 o 
   6   6  19       83.08       95.63      9.39 o 
   1   7  19        3.88        6.42      7.62 o 
   2   7  19        1.21        4.94      6.53 o 
   3   7  19      295.73      306.37     16.49 o 
   4   7  19        5.23       -3.95      6.96 o 
   5   7  19      422.39      412.06     16.57 o 
   0   8  19       27.79       29.61      6.65 o 
   1   8  19        0.23       -0.88      6.42 o 
   2   8  19       64.14       45.49      7.64 o 
   3   8  19       66.62       64.86      7.62 o 
   0   0  20     2234.64     2021.90     53.25 o 
   1   0  20     1318.79     1108.00     32.66 o 
   2   0  20      576.72      558.23     22.74 o 
   3   0  20     1643.39     1464.18     39.57 o 
   4   0  20      171.17      129.09     13.13 o 
   5   0  20      103.65      118.61     12.97 o 
   6   0  20       88.10       66.19     12.49 o 
   7   0  20      478.15      501.11     23.99 o 
   8   0  20       40.97       29.22      8.40 o 
   9   0  20        3.84        1.77      6.22 o 
   1   1  20     1773.95     1593.09     48.42 o 
   2   1  20       16.14       18.72      6.81 o 
   3   1  20       51.42       53.67      9.42 o 
   4   1  20      575.49      576.74     25.01 o 
   5   1  20      169.97      177.75     14.79 o 
   6   1  20     1369.80     1260.59     40.02 o 
   7   1  20      144.08      135.27     14.48 o 
   8   1  20        1.22        4.90      7.15 o 
   9   1  20       30.17       51.45      7.10 o 
   0   2  20      267.84      212.01     15.22 o 
   1   2  20       24.27       25.80      5.96 o 
   2   2  20      192.40      187.05     14.48 o 
   3   2  20       49.59       50.17      8.64 o 
   4   2  20     1244.11     1171.80     37.37 o 
   5   2  20       16.98       13.53      8.88 o 
   6   2  20      628.84      604.55     27.47 o 
   7   2  20       35.64       49.84      8.26 o 
   8   2  20        0.86        3.79      5.21 o 
   9   2  20        0.73        3.00      4.36 o 
   1   3  20      221.60      231.66     16.31 o 
   2   3  20      983.91      906.71     31.33 o 
   3   3  20      950.83      923.17     32.14 o 
   4   3  20     1267.60     1270.55     39.66 o 
   5   3  20      575.72      542.43     26.27 o 
   6   3  20      171.50      173.77     15.33 o 
   7   3  20       10.07       13.04      7.53 o 
   8   3  20       33.89       40.58      8.50 o 
   0   4  20       25.37       20.87      9.27 o 
   1   4  20      533.71      542.81     24.90 o 
   2   4  20        4.78        7.62      8.21 o 
   3   4  20      459.06      465.87     23.81 o 
   4   4  20      380.09      396.49     22.29 o 
   5   4  20       22.69       25.02      8.56 o 
   6   4  20       98.30       73.62     11.27 o 
   7   4  20        3.16       11.97      5.99 o 
   8   4  20       24.58       34.32      6.25 o 
   1   5  20      408.23      439.06     23.31 o 
   2   5  20       11.43      -11.79     11.79 o 
   3   5  20        0.31       -7.65      7.65 o 
   4   5  20        0.12       -1.47      7.93 o 
   5   5  20       20.01       13.51      7.48 o 
   6   5  20       95.06      123.29     11.45 o 
   7   5  20       30.31       30.39      7.01 o 
   0   6  20      434.05      447.22     22.86 o 
   1   6  20        0.35       -2.96      9.35 o 
   2   6  20       34.83       32.71      7.33 o 
   3   6  20        0.76        6.41      5.58 o 
   4   6  20        1.33       10.06      6.17 o 
   5   6  20        0.13       -2.15      7.31 o 
   6   6  20        2.95        4.97      5.32 o 
   1   7  20        8.67        7.33      8.45 o 
   2   7  20        8.95        3.48      8.76 o 
   3   7  20      270.55      250.33     15.38 o 
   4   7  20        0.91       -7.50      7.50 o 
   5   7  20       64.53       64.82      7.59 o 
   0   8  20      322.76      291.11     14.27 o 
   1   8  20       33.21       31.88      7.01 o 
   2   8  20        0.15       -2.89      5.42 o 
   1   1  21      292.42      254.82     16.17 o 
   2   1  21      144.59      174.84     13.73 o 
   3   1  21      239.53      199.31     16.23 o 
   4   1  21      316.35      303.81     19.07 o 
   5   1  21      244.29      240.34     19.86 o 
   6   1  21      175.95      179.10     15.29 o 
   7   1  21      330.26      371.68     20.47 o 
   8   1  21       80.70       97.12     10.67 o 
   9   1  21       39.99       37.65      6.22 o 
   0   2  21     1083.29      994.81     32.49 o 
   1   2  21      896.95      866.78     29.65 o 
   2   2  21        0.03        2.81      7.15 o 
   3   2  21      124.63       95.08     12.09 o 
   4   2  21      243.83      235.47     17.23 o 
   5   2  21        2.73       11.48      5.63 o 
   6   2  21      407.24      412.70     23.21 o 
   7   2  21      123.71      169.28     13.94 o 
   8   2  21        6.45       -6.34      8.97 o 
   1   3  21      383.35      298.32     20.45 o 
   2   3  21       78.50       83.85     10.04 o 
   3   3  21       43.70       43.73     10.34 o 
   4   3  21      198.72      165.25     16.09 o 
   5   3  21       21.64       10.81     12.07 o 
   6   3  21      198.10      214.78     16.52 o 
   7   3  21      167.06      159.39     13.20 o 
   8   3  21        1.84        3.64      4.69 o 
   0   4  21     5132.47     4896.53    100.69 o 
   1   4  21      278.51      245.83     17.70 o 
   2   4  21      233.71      204.00     15.90 o 
   3   4  21       96.50      102.73     12.11 o 
   4   4  21       54.38       43.09      8.35 o 
   5   4  21       37.49       46.79      8.95 o 
   6   4  21       11.68       20.78      7.03 o 
   7   4  21       24.87       47.10      7.48 o 
   8   4  21        7.41        8.21      5.13 o 
   1   5  21      170.87      153.52     15.40 o 
   2   5  21        7.36       20.47      6.30 o 
   3   5  21       36.27       44.06      8.62 o 
   4   5  21      186.33      164.45     15.15 o 
   5   5  21      505.51      455.08     21.73 o 
   6   5  21        9.30       13.53      6.56 o 
   7   5  21        6.16        1.54      6.04 o 
   0   6  21     1100.92      952.35     33.22 o 
   1   6  21       91.69       94.59     12.31 o 
   2   6  21       93.80       77.01     10.89 o 
   3   6  21       29.03       29.75      6.32 o 
   4   6  21        0.12        2.37      7.85 o 
   5   6  21       18.81       30.44      6.22 o 
   6   6  21       16.56       10.29      4.57 o 
   1   7  21      118.67      128.14     10.96 o 
   2   7  21      209.72      191.92     13.63 o 
   3   7  21       23.17        8.76      9.68 o 
   4   7  21      102.85      106.00      9.49 o 
   0   8  21       56.33       52.85      7.07 o 
   1   8  21        0.15       -6.44      6.44 o 
   0   0  22        1.12        0.00      7.98 o 
   1   0  22       37.09       41.36      7.53 o 
   2   0  22     1299.64     1164.51     35.88 o 
   3   0  22     2113.26     1993.45     58.43 o 
   4   0  22       84.23       79.02     11.78 o 
   5   0  22      579.49      629.12     27.95 o 
   6   0  22      111.62      109.71     14.65 o 
   7   0  22       92.76       95.63     10.20 o 
   8   0  22      573.64      702.03     25.99 o 
   1   1  22       77.32       62.62     10.79 o 
   2   1  22      150.61      169.09     13.33 o 
   3   1  22      728.70      586.56     26.88 o 
   4   1  22      265.19      233.45     18.46 o 
   5   1  22     3536.64     3320.57     81.74 o 
   6   1  22      944.81      984.32     34.39 o 
   7   1  22       82.21       95.77     11.46 o 
   8   1  22      180.48      214.05     14.69 o 
   0   2  22       34.22       36.52      8.75 o 
   1   2  22       57.81       60.56      9.20 o 
   2   2  22      473.10      438.66     22.67 o 
   3   2  22      193.13      189.58     16.37 o 
   4   2  22       85.15       89.29     11.78 o 
   5   2  22        0.01       -1.56      7.48 o 
   6   2  22      748.04      768.03     29.94 o 
   7   2  22       76.93       69.98     10.62 o 
   8   2  22       33.77       43.78      8.56 o 
   1   3  22      278.47      266.16     17.85 o 
   2   3  22       19.44        9.11      9.84 o 
   3   3  22        1.96        0.00      9.30 o 
   4   3  22      714.19      769.73     29.77 o 
   5   3  22       16.57        8.09      7.97 o 
   6   3  22      122.91      106.40     11.64 o 
   7   3  22      373.71      403.78     19.38 o 
   8   3  22        8.02        9.75      5.14 o 
   0   4  22      365.05      344.40     21.66 o 
   1   4  22      168.50      139.51     14.27 o 
   2   4  22      203.17      199.19     16.59 o 
   3   4  22       64.58       63.09     11.10 o 
   4   4  22        2.99        1.51      9.20 o 
   5   4  22      134.80      130.70     12.07 o 
   6   4  22      164.55      127.36     12.71 o 
   7   4  22       21.24       22.13      6.55 o 
   1   5  22      416.58      377.17     21.61 o 
   2   5  22      121.00      134.84     13.87 o 
   3   5  22       57.84       52.61      9.85 o 
   4   5  22      136.41      133.16     12.38 o 
   5   5  22       24.44       29.04      8.16 o 
   6   5  22       74.66       83.49      9.13 o 
   0   6  22       89.58       85.39     11.01 o 
   1   6  22      294.37      278.21     17.42 o 
   2   6  22      126.60      112.55     12.56 o 
   3   6  22      228.64      190.25     14.36 o 
   4   6  22        1.46       -1.11      6.51 o 
   5   6  22       31.04       27.64      5.84 o 
   1   7  22        0.86        4.24      6.70 o 
   2   7  22        1.06       -0.99      5.35 o 
   3   7  22        3.64        2.65      7.00 o 
   4   7  22       45.88       49.41      6.42 o 
   1   1  23      549.16      463.91     23.33 o 
   2   1  23       88.71       88.96     11.81 o 
   3   1  23        3.33       15.21      8.04 o 
   4   1  23       42.64       33.37     10.01 o 
   5   1  23      234.67      193.01     16.64 o 
   6   1  23      324.26      336.57     19.76 o 
   7   1  23        0.21       -1.28      5.28 o 
   8   1  23      144.65      149.70     12.05 o 
   0   2  23       16.78       11.71      9.56 o 
   1   2  23      302.87      360.73     20.05 o 
   2   2  23      398.22      383.47     21.73 o 
   3   2  23      963.36      958.70     34.19 o 
   4   2  23       87.35       94.00     12.04 o 
   5   2  23       10.90       13.33      7.19 o 
   6   2  23        9.44       15.19      7.59 o 
   7   2  23      102.61      118.28     11.41 o 
   8   2  23       43.57       45.65      6.53 o 
   1   3  23        1.33        6.11      6.60 o 
   2   3  23       27.70       26.77      8.50 o 
   3   3  23       68.99       83.20     11.52 o 
   4   3  23       50.50       61.91     10.44 o 
   5   3  23        8.82        4.43      9.91 o 
   6   3  23      248.29      221.60     15.53 o 
   7   3  23       58.91       55.19      8.68 o 
   8   3  23       53.22       71.23      7.27 o 
   0   4  23      914.26      895.09     33.08 o 
   1   4  23      115.67      117.35     12.73 o 
   2   4  23      258.19      259.99     17.73 o 
   3   4  23        3.55       10.22      7.78 o 
   4   4  23      588.53      581.47     25.49 o 
   5   4  23       38.06       37.70      7.62 o 
   6   4  23      333.63      390.71     19.17 o 
   7   4  23       42.57       51.56      7.64 o 
   1   5  23      878.78      810.22     31.15 o 
   2   5  23      428.03      395.90     21.47 o 
   3   5  23      210.43      207.47     15.71 o 
   4   5  23       96.01       91.75     10.98 o 
   5   5  23      306.59      300.00     16.57 o 
   6   5  23        4.59       11.15      5.02 o 
   0   6  23       20.18       14.15      8.00 o 
   1   6  23       62.88       67.21      9.06 o 
   2   6  23      108.76      102.94     11.19 o 
   3   6  23        0.05       -6.94      8.52 o 
   4   6  23      130.89      100.27     10.96 o 
   5   6  23       19.78       22.98      4.94 o 
   1   7  23       75.37       59.94      7.17 o 
   2   7  23      298.75      298.39     14.69 o 
   3   7  23        7.62       11.45      4.35 o 
   0   0  24        7.75        5.85      8.54 o 
   1   0  24     1267.24     1098.75     35.50 o 
   2   0  24      208.97      172.14     15.21 o 
   3   0  24      497.76      465.56     23.83 o 
   4   0  24     1099.83     1180.46     38.65 o 
   5   0  24       20.92       24.89      9.16 o 
   6   0  24     1192.60     1272.00     38.77 o 
   7   0  24       47.11       71.73      9.52 o 
   8   0  24      254.47      294.58     15.17 o 
   1   1  24      641.93      564.23     25.46 o 
   2   1  24     1011.35      933.71     33.86 o 
   3   1  24        7.25        5.18      8.35 o 
   4   1  24        9.15       -3.15      9.94 o 
   5   1  24      188.26      180.87     15.48 o 
   6   1  24      343.11      317.80     18.98 o 
   7   1  24       64.62       69.27     10.06 o 
   8   1  24      299.46      349.44     16.35 o 
   0   2  24       93.31       70.50     10.96 o 
   1   2  24        1.31      -10.20     10.20 o 
   2   2  24       10.13       17.47      7.05 o 
   3   2  24       46.02       59.42      9.40 o 
   4   2  24       11.19        7.29      5.80 o 
   5   2  24        0.93        3.01      7.65 o 
   6   2  24       44.11       28.94     10.70 o 
   7   2  24       40.65       50.95      7.59 o 
   8   2  24       24.99       23.29      6.17 o 
   1   3  24     1200.23     1059.34     35.38 o 
   2   3  24      190.59      190.19     16.31 o 
   3   3  24        3.85        0.00      8.52 o 
   4   3  24        9.38       11.15      5.99 o 
   5   3  24       61.48       38.86     11.10 o 
   6   3  24        0.14       -1.25      7.33 o 
   7   3  24       41.82       50.05      8.76 o 
   0   4  24      310.65      311.81     20.24 o 
   1   4  24      249.07      244.98     19.02 o 
   2   4  24        1.05        6.15      6.15 o 
   3   4  24       15.51       21.98      6.32 o 
   4   4  24       19.36       22.65      9.25 o 
   5   4  24       23.54       20.31      6.88 o 
   6   4  24       19.22       11.86      5.63 o 
   7   4  24        0.94       -0.74      5.09 o 
   1   5  24        7.98       26.17      6.93 o 
   2   5  24      267.21      275.67     18.08 o 
   3   5  24       81.03       91.21     11.20 o 
   4   5  24        2.79        3.65      6.32 o 
   5   5  24      222.69      221.88     14.53 o 
   6   5  24       15.66        3.88      7.31 o 
   0   6  24      600.08      576.05     24.57 o 
   1   6  24      114.07      104.12     11.26 o 
   2   6  24        1.87        5.85      8.02 o 
   3   6  24       83.36       57.58      7.90 o 
   4   6  24      118.64      122.49     10.75 o 
   5   6  24       22.70       42.01      5.91 o 
   1   7  24      218.56      173.68     12.54 o 
   2   7  24      104.35       80.53      8.07 o 
   1   1  25       52.51       33.60      8.81 o 
   2   1  25       11.86       17.56      6.11 o 
   3   1  25        5.44        8.36      8.62 o 
   4   1  25        9.01        4.69      7.17 o 
   5   1  25      142.95      150.15     13.73 o 
   6   1  25       15.42        4.05      9.06 o 
   7   1  25       30.65       29.99      7.13 o 
   8   1  25       39.51       45.74      6.82 o 
   0   2  25       16.00        7.72      9.14 o 
   1   2  25       10.47        4.66     12.31 o 
   2   2  25       16.35        6.25      7.22 o 
   3   2  25       77.63       63.71     11.52 o 
   4   2  25       89.94       94.38     11.08 o 
   5   2  25      121.77      148.93     13.42 o 
   6   2  25      276.19      273.00     17.21 o 
   7   2  25        1.81        4.02      5.87 o 
   1   3  25      127.02      109.15     13.87 o 
   2   3  25        6.57       10.89     11.55 o 
   3   3  25      154.17      186.39     15.03 o 
   4   3  25        0.05       -7.24      7.24 o 
   5   3  25      225.01      199.16     15.08 o 
   6   3  25       99.28      116.93     11.22 o 
   7   3  25        4.18       -0.85      6.22 o 
   0   4  25      303.39      323.12     19.78 o 
   1   4  25      138.79      101.79     14.72 o 
   2   4  25      107.49      107.15     12.28 o 
   3   4  25      130.79      119.70     12.04 o 
   4   4  25       84.68       87.94     11.53 o 
   5   4  25       15.24       14.96      6.74 o 
   6   4  25        0.62        5.66      3.93 o 
   1   5  25       15.15       23.22      7.60 o 
   2   5  25      137.27      121.29     13.35 o 
   3   5  25      396.53      391.07     20.09 o 
   4   5  25       29.33       33.74      7.46 o 
   5   5  25      123.46      109.35     10.81 o 
   0   6  25      455.56      349.34     18.81 o 
   1   6  25        5.86       14.43      5.63 o 
   2   6  25        0.37        9.32      5.32 o 
   3   6  25        0.03       -4.83      7.15 o 
   4   6  25      202.79      204.52     12.36 o 
   1   7  25       25.73       13.09      5.28 o 
   2   7  25      104.66      112.62      8.50 o 
   0   0  26      861.92      906.51     33.16 o 
   1   0  26      480.33      449.69     23.38 o 
   2   0  26       11.51       14.69      6.96 o 
   3   0  26      574.23      524.35     25.68 o 
   4   0  26        1.14       -3.10      9.06 o 
   5   0  26        1.44        0.00      8.80 o 
   6   0  26       61.49       60.30      9.14 o 
   7   0  26      605.82      654.03     24.14 o 
   1   1  26        0.17        5.20      7.12 o 
   2   1  26        7.46        7.85     10.04 o 
   3   1  26     1422.25     1342.59     41.36 o 
   4   1  26        0.37        4.61      7.05 o 
   5   1  26      176.00      196.45     15.24 o 
   6   1  26      100.35      104.58     11.48 o 
   7   1  26       42.23       45.56      7.34 o 
   0   2  26     1798.39     1664.11     47.71 o 
   1   2  26     1156.17     1112.95     37.74 o 
   2   2  26      389.19      380.37     22.29 o 
   3   2  26       87.31       85.91     11.03 o 
   4   2  26       31.00       41.98      9.80 o 
   5   2  26        6.86        6.91     10.06 o 
   6   2  26        1.14        2.37      6.68 o 
   7   2  26       14.91        3.58      7.17 o 
   1   3  26     1301.15     1199.30     38.46 o 
   2   3  26        0.73       -7.69     10.75 o 
   3   3  26      221.07      211.78     15.50 o 
   4   3  26       26.76       16.99      8.95 o 
   5   3  26       15.62       32.97      7.03 o 
   6   3  26      192.69      208.02     13.56 o 
   7   3  26       12.88       29.49      5.66 o 
   0   4  26       88.56       51.87     10.84 o 
   1   4  26      365.44      373.41     21.86 o 
   2   4  26       50.36       30.95      9.28 o 
   3   4  26      145.98      142.79     13.58 o 
   4   4  26        2.72        1.68      4.76 o 
   5   4  26        0.73        4.33      6.30 o 
   6   4  26       21.63       34.32      5.66 o 
   1   5  26       16.28        6.58      8.43 o 
   2   5  26       20.47       15.19      8.52 o 
   3   5  26       27.47       18.70      6.89 o 
   4   5  26        1.10        1.02      6.70 o 
   5   5  26       10.60        2.44      6.75 o 
   0   6  26     1097.23     1002.62     29.87 o 
   1   6  26        1.31        4.16      5.35 o 
   2   6  26      232.57      226.29     13.39 o 
   3   6  26       10.41       11.97      5.66 o 
   4   6  26       48.32       46.43      5.59 o 
   1   1  27     2142.69     2159.18     64.32 o 
   2   1  27      154.94      179.97     16.24 o 
   3   1  27      124.04      121.99     13.61 o 
   4   1  27        0.71       -2.98      7.90 o 
   5   1  27       84.56       86.81     12.05 o 
   6   1  27       21.61       -7.00      9.89 o 
   7   1  27        4.34        9.32      4.66 o 
   0   2  27       93.62       88.82     14.32 o 
   1   2  27      823.57      820.07     32.06 o 
   2   2  27       36.09       33.13      8.16 o 
   3   2  27       74.74       58.73     11.29 o 
   4   2  27       64.99       65.32     10.10 o 
   5   2  27       97.78      104.79     11.69 o 
   6   2  27        9.37        9.33      5.61 o 
   7   2  27      102.55      136.97     10.39 o 
   1   3  27      868.18      784.97     32.02 o 
   2   3  27      554.43      608.41     28.19 o 
   3   3  27        1.26        6.74      5.85 o 
   4   3  27        6.35        5.35      7.26 o 
   5   3  27      345.90      366.14     18.43 o 
   6   3  27       32.35       45.91      7.03 o 
   0   4  27       16.65       30.72      8.59 o 
   1   4  27      190.04      194.95     15.26 o 
   2   4  27       15.44       18.43      6.51 o 
   3   4  27      223.35      240.06     16.78 o 
   4   4  27        0.04       11.65      5.56 o 
   5   4  27        6.98        4.87      7.07 o 
   6   4  27        9.16       21.72      5.13 o 
   1   5  27       87.50      112.15     11.72 o 
   2   5  27      173.46      190.29     14.37 o 
   3   5  27       52.11       46.88      8.54 o 
   4   5  27       20.42       29.09      6.81 o 
   5   5  27      183.04      207.75     11.15 o 
   0   6  27      134.36       95.49     10.79 o 
   1   6  27       20.93       12.95      6.67 o 
   2   6  27       76.61       75.25      9.30 o 
   3   6  27      215.35      226.55     13.44 o 
   0   0  28      835.02      752.93     29.94 o 
   1   0  28       82.99       91.47     12.24 o 
   2   0  28        5.27       -4.69     10.49 o 
   3   0  28      233.12      216.32     16.59 o 
   4   0  28        8.85       12.59      6.77 o 
   5   0  28       78.73       87.25     10.43 o 
   6   0  28       69.77       87.58     10.41 o 
   7   0  28        0.11        0.00      4.68 o 
   1   1  28       40.53       40.63     10.98 o 
   2   1  28      184.24      166.32     15.45 o 
   3   1  28        1.39       -3.03      8.00 o 
   4   1  28        0.04       -2.86      9.04 o 
   5   1  28      553.79      611.24     26.27 o 
   6   1  28        1.67       10.55      5.32 o 
   7   1  28        5.22        9.96      4.28 o 
   0   2  28      345.03      299.32     20.35 o 
   1   2  28      306.02      283.68     19.22 o 
   2   2  28       36.77       32.38      8.35 o 
   3   2  28        0.01        3.91      6.18 o 
   4   2  28       32.44       30.93      8.54 o 
   5   2  28        0.00       -3.60      5.51 o 
   6   2  28       46.13       60.94      8.75 o 
   1   3  28      179.47      207.54     16.14 o 
   2   3  28        8.97       10.56      7.38 o 
   3   3  28       11.33        9.13      6.58 o 
   4   3  28        2.79       -9.16      9.16 o 
   5   3  28      285.72      327.74     17.06 o 
   6   3  28      129.33      161.02     10.82 o 
   0   4  28       77.25       70.12     10.69 o 
   1   4  28      127.25      127.75     13.04 o 
   2   4  28      169.51      178.18     13.73 o 
   3   4  28        0.55       -8.07      8.07 o 
   4   4  28        6.85        6.34      7.78 o 
   5   4  28        2.95        4.26      6.20 o 
   1   5  28        0.38       -4.50      7.46 o 
   2   5  28        4.93        0.00      7.81 o 
   3   5  28      133.30      159.72     11.62 o 
   4   5  28       77.83       97.50      9.04 o 
   0   6  28      224.74      246.81     13.85 o 
   1   6  28       23.06       17.68      6.75 o 
   2   6  28       25.73       23.85      5.49 o 
   1   1  29       19.76        6.13      9.70 o 
   2   1  29      120.13      124.64     12.04 o 
   3   1  29       38.56       40.61      8.87 o 
   4   1  29        2.40       -8.50      8.50 o 
   5   1  29       95.02      101.86     11.34 o 
   6   1  29      162.48      173.49     11.97 o 
   0   2  29        5.16        0.00      6.39 o 
   1   2  29       50.07       46.90     10.04 o 
   2   2  29        3.41        1.45      9.58 o 
   3   2  29      205.55      220.82     16.00 o 
   4   2  29      298.09      336.52     18.77 o 
   5   2  29       33.33       34.13      7.52 o 
   6   2  29       85.22      107.58      9.92 o 
   1   3  29      364.87      404.36     21.42 o 
   2   3  29       69.83       68.13     11.48 o 
   3   3  29       58.18       64.68     10.17 o 
   4   3  29        2.66       -2.29      6.03 o 
   5   3  29       90.21       92.25     10.06 o 
   0   4  29      281.03      284.62     17.75 o 
   1   4  29      269.89      302.18     17.80 o 
   2   4  29        1.33        0.00      6.18 o 
   3   4  29        5.79       12.40      5.59 o 
   4   4  29       66.42       82.47      9.35 o 
   5   4  29        4.83        0.00      6.60 o 
   1   5  29      160.05      177.09     12.99 o 
   2   5  29       19.46       16.97      6.98 o 
   3   5  29      158.25      167.34     11.38 o 
   0   6  29        1.62        3.48      5.87 o 
   0   0  30      131.02      160.57     14.20 o 
   1   0  30      537.63      559.52     26.48 o 
   2   0  30        4.81       -4.40      9.16 o 
   3   0  30      140.42      140.59     13.01 o 
   4   0  30       32.26       41.61      7.57 o 
   5   0  30        2.54        2.18      6.17 o 
   6   0  30      126.25      179.31     12.36 o 
   1   1  30      276.13      275.23     17.89 o 
   2   1  30       50.58       50.03     10.46 o 
   3   1  30        3.83       -4.10      9.18 o 
   4   1  30       12.73       18.25      5.99 o 
   5   1  30       86.35       86.66     10.03 o 
   6   1  30        5.48        5.59      6.82 o 
   0   2  30      206.11      194.34     16.21 o 
   1   2  30       65.37       63.83     10.23 o 
   2   2  30        0.24        6.46      5.61 o 
   3   2  30        1.83        9.52      5.94 o 
   4   2  30        3.69        3.48      6.04 o 
   5   2  30        4.58       12.23      5.26 o 
   6   2  30        0.06       -3.50      5.18 o 
   1   3  30      361.34      369.51     20.09 o 
   2   3  30       25.98       21.96      7.55 o 
   3   3  30       27.82       19.48      7.45 o 
   4   3  30       35.08       56.44      7.98 o 
   5   3  30       46.37       51.30      7.48 o 
   0   4  30      684.37      631.08     25.37 o 
   1   4  30       15.24       15.29      6.58 o 
   2   4  30        4.00       13.72      5.63 o 
   3   4  30        2.64        9.06      4.85 o 
   4   4  30        6.57        6.98      4.59 o 
   1   5  30       47.55       55.38      7.60 o 
   2   5  30      205.26      213.51     13.35 o 
   3   5  30       37.17       56.53      6.82 o 
   1   1  31       26.94       35.55      8.69 o 
   2   1  31       40.89       42.52      8.83 o 
   3   1  31        3.25        5.07      5.47 o 
   4   1  31       72.00       91.75     10.67 o 
   5   1  31        5.32       12.97      3.86 o 
   0   2  31        6.43       -8.69      8.69 o 
   1   2  31        1.65       -8.49      8.49 o 
   2   2  31       28.66       22.31      7.38 o 
   3   2  31       30.56       35.69      8.14 o 
   4   2  31        1.44       -2.08      6.58 o 
   5   2  31       39.02       30.44      6.39 o 
   1   3  31       50.28       51.00      9.82 o 
   2   3  31        0.11        1.16      7.57 o 
   3   3  31      110.01      115.25     10.55 o 
   4   3  31       29.51       36.13      6.68 o 
   0   4  31       91.90      108.77      9.72 o 
   1   4  31       70.87      102.35      9.66 o 
   2   4  31       82.16       68.13      9.49 o 
   3   4  31       20.47       49.70      6.84 o 
   1   5  31       37.19       41.29      7.00 o 
   0   0  32        2.39       -2.72      7.90 o 
   1   0  32       52.57       46.38      9.94 o 
   2   0  32      178.63      158.13     12.97 o 
   3   0  32       67.92       54.43      8.56 o 
   4   0  32      118.35      149.06     12.36 o 
   5   0  32       20.92       23.99      5.87 o 
   1   1  32      272.33      290.84     19.14 o 
   2   1  32      345.90      402.00     20.66 o 
   3   1  32        1.24        3.45      5.97 o 
   4   1  32        5.68       15.97      3.65 o 
   5   1  32       79.45       71.00      7.78 o 
   0   2  32      204.41      222.88     15.93 o 
   1   2  32       61.60       57.51      9.80 o 
   2   2  32      151.72      135.10     12.88 o 
   3   2  32        0.01       -4.26      6.56 o 
   4   2  32       16.87       18.08      5.33 o 
   1   3  32        1.33        5.46      5.89 o 
   2   3  32       12.90        2.06      8.47 o 
   3   3  32      113.92      125.47     10.01 o 
   4   3  32        7.67       14.41      4.52 o 
   0   4  32       59.08       68.09      8.68 o 
   1   4  32        1.59        4.75      4.43 o 
   2   4  32       26.24       28.83      5.94 o 
   3   4  32        0.06        0.69      5.40 o 
   1   1  33       93.36      122.89     12.16 o 
   2   1  33       20.21       20.30      7.71 o 
   3   1  33       10.99       17.63      5.84 o 
   4   1  33        0.05        3.41      4.52 o 
   0   2  33       25.81       30.12      5.73 o 
   1   2  33       30.92       28.78      6.65 o 
   2   2  33        0.92        2.08      6.91 o 
   3   2  33       12.37       16.68      5.13 o 
   4   2  33        6.45        8.57      5.07 o 
   1   3  33       25.08       19.15      7.17 o 
   2   3  33      301.79      328.54     16.64 o 
   3   3  33        3.57        3.83      6.74 o 
   0   4  33      189.80      203.17     11.72 o 
   1   4  33       19.33       20.24      5.11 o 
   0   0  34       55.61       72.75      9.18 o 
   1   0  34        2.52       12.36      5.59 o 
   2   0  34        4.20        7.50      5.51 o 
   3   0  34        0.14       -5.73      5.73 o 
   4   0  34       96.74      134.40      9.87 o 
   1   1  34      169.07      190.70     14.15 o 
   2   1  34       72.05       77.76      9.54 o 
   3   1  34        3.65       11.62      5.39 o 
   4   1  34        0.36       -1.40      4.42 o 
   0   2  34        0.01        5.94      6.86 o 
   1   2  34        3.16        1.94      5.96 o 
   2   2  34        2.80        0.90      5.87 o 
   3   2  34        3.24        5.42      5.75 o 
   1   3  34        0.06        3.24      4.71 o 
   2   3  34        2.33       -0.73      5.04 o 
   1   1  35       41.00       45.37      6.56 o 
   2   1  35      112.87      147.08     11.19 o 
   3   1  35        1.44        3.55      4.87 o 
   0   2  35       91.65      102.83      9.80 o 
   1   2  35       10.43       14.65      5.56 o 
   2   2  35        0.23       -5.16      5.66 o 
   0   0  36      153.74      169.65     11.14 o 
   1   0  36       56.03       39.64      6.62 o 
   2   0  36      104.53      124.10      9.07 o 
   1   1  36       14.22       28.80      5.92 o 
                                                 
